# Supplementary material for: Transcriptomic data and biomedical literature synergize in finding pharmacologic gene regulators
Source: bioRxiv. 2026 Mar 14:2026.03.13.708862. Preprint. [Version 1] doi: 10.64898/2026.03.13.708862 (PMC13060807; doi:10.64898/2026.03.13.708862)
Supplement: Supplement 1 [file media-1.xlsx]

## Sheet: 1_initial_curation
Supplemental table 1: Manual study annotations
Dataset_ID	Accession	Curated_by	Overexpression(OE)_Knockout(KO)_Knockdown(KD)_Other-gene-modulation(OM)_Drug(D)_None(N)_Gene-and-Drug(GD)	Sample_annotation(G=sample_id,T=Term)	Control_samples	Perturbed_samples	Comparison_Requirements	Input_Term	Testing_Condition	Perturbagen_terms	Comments
200232343	GSE232343	Cole	N
200131792	GSE131792	Cole	N
200220013	GSE220013	Cole	D	T		total				dexamethasone	No control samples in this series
200171872	GSE171872	Cole	OE	G	GSM5235975	GSM5235976				DTR	Diphtheria toxin receptor transgene, not overexpression of a normal gene
200115048	GSE115048	Cole	N
200249225	GSE249225	Cole	N
200221587	GSE221587	Cole	KO	T	control	knockout;heterozygous				Trip12	There were two tissue types. There were both full knockout and heterozygous samples, which might not be ideal to conflate.
200079774	GSE79774	Cole	D	T	ctrl	GSI				GSI	Gamma-secretase inhibitor
200153791	GSE153791	Cole	KO	T	WT	KO				SAPAP3;Sapap3
200197989	GSE197989	Cole	KO	T	Vector	KO				HDAC3
200088279	GSE88279	Bess	KD	T		shRNA				TIAL1	No control .
200262368	GSE262368	Bess	KO	T	WT	KO				MYT1L
200262368	GSE262368	Bess	KO	T	WT	Het				MYT1L	There were 3 genotypes, also male/female samples.
200192548	GSE192548	Bess	KD	T	siNT	OVOL2				MCF10A
200192548	GSE192548	Bess	KD	T	siNT	OVOL1				MCF10A	There were 2 different proteins.
200167283	GSE167283	Bess	KO	T	Ctrl	FOXD2KO				Foxd2;FOX2D
200167283	GSE167283	Bess	KO	T	Ctrl	SATB2KO				Satb2;SATB2	There were 3 genotypes.
200109257	GSE109257	Bess	KO	T	Control	KO				Nrf2
200104590	GSE104590	Bess	N
200099042	GSE99042	Bess	N
200035857	GSE35857	Bess	KO	T	WT	Rag2				EBF1	There is a confounding variable- the KO samples were pro-B and the WT samples were mature B.
200035857	GSE35857	Bess	KO	T	WT	RNA-seq				EBF1
200120596	GSE120596	Bess	D	T	drug treatment: Placebo	drug treatment: ibuprofen sodium			post-surgery_1	Ibuprofen;ibuprofen sodium
200120596	GSE120596	Bess	D	T	drug treatment: Placebo	drug treatment: ibuprofen sodium			post-surgery_2	Ibuprofen;ibuprofen sodium
200120596	GSE120596	Bess	D	T	drug treatment: ibuprofen sodium	drug treatment: ibuprofen sodium			post-surgery_1	Ibuprofen;ibuprofen sodium
200120596	GSE120596	Bess	D	T	drug treatment: ibuprofen sodium	drug treatment: ibuprofen sodium			post-surgery_2	Ibuprofen;ibuprofen sodium	There were 2 treatments, results taken both 1 and 2 days post-op.
200232184	GSE232184	Bess	N
200221579	GSE221579	Bess	N
200100183	GSE100183	Bess	KD	T	shScr	EP400-2				EP400
200100183	GSE100183	Bess	KD	T	shScr	EP400-3				EP400
200100183	GSE100183	Bess	KD	T	shScr	shMYCL				MYCL
200243600	GSE243600	Bess	KD	T	Liver, -6A, Basal	Liver, -6A, High Salt				hAGT;human AGT
200243600	GSE243600	Bess	KD	T	Kidney, -6A, Basal	Kidney, -6A, High Salt				hAGT;human AGT	The experiement was done on both RNA from the liver and kidney.
200233443	GSE233443	Bess	KO	T	WT	KO				GATA
200155918	GSE155918	Bess	D	T	NC	LPS	time points:;Sex:			LPS;lipopolysaccharide
200155918	GSE155918	Bess	D	T	NC	GARD				GARD;gardiquimod	There are many variables: m/f, # of time points, treatment given.
200149390	GSE149390	Bess	KO	T	Ctrl	RAD6BKO				RAD6B
200079412	GSE79412	Bess	KD	T	AM	AR				FPS1&FPS2	Dual Perturbation.
200155203	GSE155203	Bess	KO	T	WT	KO				NSUN6
200124286	GSE124286	Bess	N
200089211	GSE89211	Bess	KO	T	WT	EED				EED
200089211	GSE89211	Bess	KO	T	WT	Lhx5				Lhx5
200089211	GSE89211	Bess	KO	T	WT	Sox1				Sox1	There were multiple genes knocked out.
200100861	GSE100861	Bess	KO	T	control	KO				Lats1&Lats2	Dual Perturbation.
200067310	GSE67310	Bess	N
200197862	GSE197862	Bess	OE	T	miR-Control	Pro-miR				miR-148a
200162389	GSE162389	Bess	KO	T	NT	PMX				C5aR1
200162389	GSE162389	Bess	KO	T	NT	JEP				C5aR1	There were 2 treatments, 1 was cell permeable and the other was not.
200060571	GSE60571	Bess	N
200218242	GSE218242	Bess	N
200151761	GSE151761	Bess	N
200159596	GSE159596	Bess	N								There is a separate file indicating which study is which.
200104134	GSE104134	Bess	D	T		_tension				DMSO
200104134	GSE104134	Bess	D	T		no_tension				nocodazole;benomyl	There was no control.
200100312	GSE100312	Bess	KO	T	Ctrl	KO				HPIP
200100312	GSE100312	Bess	KO	T	Input	ChIPseq				HPIP
200112580	GSE112580	Bess	KD	T	Bcwt	lae1				lae1
200112580	GSE112580	Bess	KD	T	Bcwt	vel1*				vel1
200101519	GSE101519	Bess	N								The cells themselves were not being treated with the additives.
200140645	GSE140645	Bess	KO	T	WT_FL_MAC	HZ_MP				c-Maf&MafB	Dual Perturbation
200140645	GSE140645	Bess	KO	T		HZ_MO				c-Maf&MafB	This sample was not appropriately controlled; there is also a dual perturbation.
200161764	GSE161764	Bess	D	G	GSM4914153;GSM4914154	GSM4914155;GSM4914156;GSM4914157;GSM4914158;GSM4914159;GSM4914160				carrageenan;Carrageenan
200099767	GSE99767	Bess	KO	T	SC5314_YPD_None	SC5314_YPD_Acetic				MIG1
200099767	GSE99767	Bess	KO	T	SC5314_YPD_None	SC5314_YPD_Butyric				MIG1
200099767	GSE99767	Bess	KO	T	Mig1_YPM_None	Mig1_YPM_Acetic				MIG1
200099767	GSE99767	Bess	KO	T	Mig1_YPM_None	Mig1_YPM_Butyric				MIG1
200099767	GSE99767	Bess	KO	T	SC5314_YPM_None	SC5314_YPM_Acetic				MIG1
200099767	GSE99767	Bess	KO	T	SC5314_YPM_None	SC5314_YPM_Butyric				MIG1
200099767	GSE99767	Bess	KO	T	Mig1_YPD_None	Mig1_YPD_Acetic				MIG1
200099767	GSE99767	Bess	KO	T	Mig1_YPD_None	Mig1_YPD_Butyric				MIG1	There are 3 variables: genotype (SC51314/Mig1), Media: YPM/YPD, Treatment (none/Acetic/Butyric)
200234507	GSE234507	Bess	KO	T	control	KO				Abca1;ABCA1&Abcg1;ABCG1	Dual Perturbation
200136358	GSE136358	Bess	N
200186745	GSE186745	Bess	KO	T	MIGR1	dChaf1b				CAF-1
200217703	GSE217703	Bess	N
200219609	GSE219609	Bess	KO	T		K562				K562	There was no control.
200248721	GSE248721	Bess	KO	T	WT	N1KO				NR1D1
200248721	GSE248721	Bess	KO	T	WT	N2KO				NR2D2
200248721	GSE248721	Bess	KO	T	WT	NdKO				NR1D1&NRD2	Dual Perturbation
200190384	GSE190384	Bess	D	G	GSM5721055;GSM5721056;GSM5721057;GSM5721058;GSM5721059	GSM5721065;GSM5721066;GSM5721067;GSM5721068;GSM5721069				Elacestrant;elacestrant
200190384	GSE190384	Bess	D	G	GSM5721055;GSM5721056;GSM5721057;GSM5721058;GSM5721059	GSM5721060;GSM5721061;GSM5721062;GSM5721063;GSM5721064				fulvestrant
200190384	GSE190384	Bess	D	T	WT plus e2 and elacestrant	MUT plus e2 and elacestrant				Elacestrant;elacestrant
200190384	GSE190384	Bess	D	T	WT plus e2 and fulvestrant	MUT plus e2 and fulvestrant				fulvestrant	Both drugs were tested on MCF7 cells and mutated MCF7 cells
200053779	GSE53779	Bess	OM	T	WT	MUT3				RBM47
200053779	GSE53779	Bess	OM	T	WT	MUT3				doxycycline	RBM47 KO induced by doxycycline.
200263138	GSE263138	Bess	KO	T	WT	KO				HDAC6;Histone deacetylase 6
200263138	GSE263138	Bess	OM	T	WT	KY				HDAC6;Histone deacetylase 6	The gene was both knocked out and mutated by CRISPR-Cas9
200101544	GSE101544	Bess	OM	T	wild type	mutant				pde6c	RNA was extracted from a pde6c mutant.
200249150	GSE249150	Bess	OE	T	control-R	RORA-OE				RORA
200249150	GSE249150	Bess	OE	T	control-P	PITX1-OE				PITX1
200249150	GSE249150	Bess	OE	T	control_H3K27AC	RORA_H3K27ac				RORA
200249150	GSE249150	Bess	OE	T	control_H3K27me3	RORA_H3K27me3				RORA	There were 2 different ChIP-seqs for RORA-overexpressed LSCs.
200249150	GSE249150	Bess	OE	T	control_capture	RORA_OE				RORA
200073436	GSE73436	Bess	OE	T	Wild-type	Knock-in				AMPK
200220049	GSE220049	Bess	KO	T	intact IL27RA	KO				IL27RA;IL-27Rα;IL-27
200232240	GSE232240	Bess	KO	T	pre	post				PD-1&CTLA4	Dual blockade of proteins.
200190655	GSE190655	Bess	OM	T	Cre_	Sf3b1-K700E				Sf3b1
200221710	GSE221710	Bess	KO	T	Serum_RNA	Spop_RNA				SPOP
200221710	GSE221710	Bess	KO	T	Serum_RNA	Zbtb14_RNA				ZBTB14
200221710	GSE221710	Bess	KO	T	Serum_RNA	Mcm3ap_RNA				MCM3AP
200221710	GSE221710	Bess	KO	T	Serum_RNA	Kdm5c_RNA				KDM5C
200208026	GSE208026	Bess	N
200226646	GSE226646	Bess	D	G	GSM7080946;GSM7080947;GSM7080948;GSM7080949;GSM7080950;GSM7080951;GSM7080952	GSM7080953;GSM7080954;GSM7080955;GSM7080956;GSM7080957;GSM7080958;GSM7080959				rhuEPO
200225992	GSE225992	Bess	OM	T	wild type	K700E				SF3B1
200143241	GSE143241	Bess	D	T	Wild type	KO				lipopolysaccharide;LPS	Results were taken at 0 (untreated), 3, 6, and 9 hours.
200241771	GSE241771	Bess	D	T	tibialis_aged_ctrl	tibialis_aged_CHP				Cyclo His-Pro;Cyclo Histidine-Proline;CHP
200241771	GSE241771	Bess	D	T	heart_mdx_ctrl	heart_mdx_CHP				Cyclo His-Pro;Cyclo Histidine-Proline;CHP
200241771	GSE241771	Bess	D	T	gastrocnemius_mdx_ctrl	gastrocnemius_mdx_CHP				Cyclo His-Pro;Cyclo Histidine-Proline;CHP	CHP was tested on 3 types of tissue.
200152664	GSE152664	Bess	N
200150620	GSE150620	Bess	D	T	Control	Clodronate				Clodronate;clodronate
200150620	GSE150620	Bess	D	T	Wheel_	WheelClodronate				Clodronate;clodronate
200224038	GSE224038	Bess	D	T	Untreated	CORT				CORT;corticosteroid
200202049	GSE202049	Bess	D	T		A				MUC5B static
200202049	GSE202049	Bess	D	T		B				LDP static
200202049	GSE202049	Bess	D	T		C				MUC5B with shear
200202049	GSE202049	Bess	D	T		D				LDP with shear	There were no controls.
200118220	GSE118220	Bess	D	T	OSKM-CBP	OSKM-D-6				CBP30
200118220	GSE118220	Bess	D	T	H3K27ac-DMSO	H3K27ac-CBP30				CBP30
200118220	GSE118220	Bess	D	T	H3K18ac-DMSO	H3K18ac-CBP30				CBP30
200118220	GSE118220	Bess	D	T	H3K4me1-DMSO	H3K4me1-CBP30				CBP30
200118220	GSE118220	Bess	D	T	H3K4me3-DMSO	H3K4me3-CBP30				CBP30	There were 4 different histone modifications tested with CBP30.
200118220	GSE118220	Bess	D	T	OSKM-DMSO	OSKM-CBP30				CBP30
200118220	GSE118220	Bess	D	T	OSKM-DMSO	OSKM-ICBP112				ICBP112
200118220	GSE118220	Bess	D	T	OSKM-DMSO	OSKM-A485				A485	There were 3 different treatments.
200134295	GSE134295	Bess	OM	T	control 90 minutes dT	csl4-ph 90 minutes dT				CSL4;csl4
200134295	GSE134295	Bess	OM	T	control 90 minutes dT	enp1-1 90 minutes dT				ENP1;enp1
200134295	GSE134295	Bess	OM	T	control 90 minutes dT	srm1-ts 90 minutes dT				SRM1;srm1	3 strains tested with dT
200134295	GSE134295	Bess	OM	T	control 90 minutes ribo	csl4-ph 90 minutes ribo				CSL4;csl4
200134295	GSE134295	Bess	OM	T	control 90 minutes ribo	enp1-1 90 minutes ribo				ENP1;enp1
200134295	GSE134295	Bess	OM	T	control 90 minutes ribo	srm1-ts 90 minutes ribo				SRM1;srm1	4 strains tested with ribo.
200134295	GSE134295	Bess	OM	T	control 90 minutes ribo	dis3-1 90 minutes ribo				DIS3;dis3
200134295	GSE134295	Bess	OM	T	control + empty vector	csl4-ph + empty vector				CSL4;csl4
200134295	GSE134295	Bess	OM	T	control + empty vector	enp1-1 + empty vector				ENP1;enp1
200134295	GSE134295	Bess	OM	T	control + Pab1GFP vector	csl4-ph + Pab1GFP vector				CSL4;csl4
200134295	GSE134295	Bess	OM	T	control + Pab1GFP vector	enp1-1 + Pab1GFP vector				ENP1;enp1	2 types of vectors, 2 strains.
200125358	GSE125358	Bess	KO	T	OTII-WT	KO				CD3&CD28	Was tested on 2 different types of tissue.
200083404	GSE83404	Bess	N
200127118	GSE127118	Bess	KO	T		K562				NFATC1	No controls.
200156156	GSE156156	Bess	KO	T	WT	KO				Lamin B1;lamin B1	Results were taken on both day 5 and 9.
200137154	GSE137154	Bess	N
200211632	GSE211632	Bess	KD	T	Control EE	Pros-depleted EE				Pros;pros
200211632	GSE211632	Bess	OE	T	control oDam	oDam-Pros				oDam;Dam&Pros	Overexpression of oDam-Pros fusion.
200211632	GSE211632	Bess	OE	T	control oDam	oDam-Fer1				oDam;Dam&Fer1	Overexpression of oDam-Fer1 fusion.
200055735	GSE55735	Bess	KD	T	Drosha +/+	Drosha -/-				Drosha
200192357	GSE192357	Bess	OE	G	GSM5745389;GSM5745390;GSM5745391	GSM5745398;GSM5745399;GSM5745400				SigB;sigB&SigD;sigD
200192357	GSE192357	Bess	OE	G	GSM5745389;GSM5745390;GSM5745391	GSM5745407;GSM5745408;GSM5745409				SigB;sigB&SigD;sigD
200192357	GSE192357	Bess	OE	G	GSM5745389;GSM5745390;GSM5745391	GSM5745416;GSM5745417;GSM5745418				SigB;sigB&SigD;sigD
200192357	GSE192357	Bess	OE	G	GSM5745389;GSM5745390;GSM5745391	GSM5745425;GSM5745426;GSM5745427				SigB;sigB&SigD;sigD	4 different genotypes tested with the standard light treatment.
200192357	GSE192357	Bess	OE	G	GSM5745392;GSM5745393;GSM5745394	GSM5745401;GSM5745402;GSM5745403				SigB;sigB&SigD;sigD
200192357	GSE192357	Bess	OE	G	GSM5745392;GSM5745393;GSM5745394	GSM5745410;GSM5745411;GSM5745412				SigB;sigB&SigD;sigD
200192357	GSE192357	Bess	OE	G	GSM5745392;GSM5745393;GSM5745394	GSM5745419;GSM5745420;GSM5745421				SigB;sigB&SigD;sigD
200192357	GSE192357	Bess	OE	G	GSM5745392;GSM5745393;GSM5745394	GSM5745428;GSM5745429;GSM5745430				SigB;sigB&SigD;sigD	4 different genotypes tested with the bright light treatment.
200192357	GSE192357	Bess	OE	G	GSM5745395;GSM5745396;GSM5745397	GSM5745404;GSM5745405;GSM5745406				SigB;sigB&SigD;sigD
200192357	GSE192357	Bess	OE	G	GSM5745395;GSM5745396;GSM5745397	GSM5745413;GSM5745414;GSM5745415				SigB;sigB&SigD;sigD
200192357	GSE192357	Bess	OE	G	GSM5745395;GSM5745396;GSM5745397	GSM5745422;GSM5745423;GSM5745424				SigB;sigB&SigD;sigD
200192357	GSE192357	Bess	OE	G	GSM5745395;GSM5745396;GSM5745397	GSM5745431;GSM5745432;GSM5745433				SigB;sigB&SigD;sigD	4 different genotypes tested with the high temperature treatment.
200148297	GSE148297	Bess	KO	T	WTL	FR2aL				GPX4
200148297	GSE148297	Bess	KO	T	WTR	FR2aR				GPX4
200148297	GSE148297	Bess	KO	T	WTL	FR2dL				GPX4
200148297	GSE148297	Bess	KO	T	WTR	FR2dR				GPX4	Left/Right tumor, Mouse 1/2
200184697	GSE184697	Bess	N
200138939	GSE138939	Bess	D	T	Vc-D-E	Ver-D-E				DHT&enzalutamide	Dual treatment.
200138939	GSE138939	Bess	D	T	Vc-D	Ver-D				DHT
200138939	GSE138939	Bess	D	T	Vc-E	Ver-E				enzalutamide
200106626	GSE106626	Bess	KD	T	G48-siSCR	G48-siETV1				ETV1
200106626	GSE106626	Bess	KD	T	G48-siSCR	G48-siFOXF1				FOXF1
200106626	GSE106626	Bess	KD	T	G882-siSCR	G882-siETV1				ETV1
200106626	GSE106626	Bess	KD	T	G882-siSCR	G882-siFOXF1				FOXF1
200106626	GSE106626	Bess	KD	T	T1-siSCR	T1-siETV1				ETV1
200106626	GSE106626	Bess	KD	T	T1-siSCR	T1-siFOXF1				FOXF1	3 genotypes, 2 different genes being knocked down.
200106626	GSE106626	Bess	KD	T	GIST-T1-input	GIST-T1-ETV1				ETV1
200106626	GSE106626	Bess	KD	T	GIST-T1-input	GIST-T1-FOXF1				FOXF1
200106626	GSE106626	Bess	KD	T	GIST-T1-input	MDA-PCa2b-ETV1				ETV1	2 different cell lines.
200106626	GSE106626	Bess	KD	T	GIST48-siSCR-ETV1	GIST48-siETV1-ETV1				ETV1
200106626	GSE106626	Bess	KD	T	GIST48-siSCR-FOXF1	GIST48-siETV1-FOXF1				FOXF1
200106626	GSE106626	Bess	KD	T	GIST48-siFOXF1-Input	GIST48-siFOXF1-ETV1				ETV1
200106626	GSE106626	Bess	KD	T	GIST48-siFOXF1-Input	GIST48-siFOXF1-FOXF1				FOXF1	ETV1 or FOXF1 ChIP sequencing in ETV1 or FOXF1 knocked down cells.
200106626	GSE106626	Bess	KD	T	GIST48_Day3_siSCR	GIST48_Day3_siETV1				ETV1
200106626	GSE106626	Bess	KD	T	GIST48_Day3_siSCR	GIST48_Day3_siFOXF1				ETV1
200065936	GSE65936	Bess	D	T	TF/Veh	TF/AR				AR-42
200065936	GSE65936	Bess	D	T	T/Veh	T/AR				AR-42	Tested in both tumor-free and tumor-bearing mice.
200141123	GSE141123	Bess	KO	T	WT	KO				OsC3'H1	Results taken at both 5 and 12 days.
200118187	GSE118187	Bess	KO	T	WT	KO				Prdm12
200172399	GSE172399	Bess	N
200171633	GSE171633	Bess	KO	T	control	antimir409				microRNA-501
200171633	GSE171633	Bess	KO	T	control	antimir501				microRNA-409	Independent silencing of 2 types of RNA.
200192773	GSE192773	Bess	N
200244748	GSE244748	Bess	D	T	Pre-sotigalimab, Gene expression	Post-sotigalimab, Gene expression				Sotigalimab;sotiga;sotigalimab
200244748	GSE244748	Bess	D	T	Pre-sotigalimab, T cell receptor	Post-sotigalimab, T cell receptor				Sotigalimab;sotiga;sotigalimab
200244748	GSE244748	Bess	D	T	Pre-sotigalimab, B cell receptor	Post-sotigalimab, B cell receptor				Sotigalimab;sotiga;sotigalimab	Samples from the other sub-series were not usable.
200097799	GSE97799	Bess	KO	T	ScPHO4 ScPHO2	pho4Δ ScPHO2				pho4
200097799	GSE97799	Bess	KO	T	ScPHO4 pho2Δ	pho4Δ pho2Δ				pho4
200097799	GSE97799	Bess	KO	T	ScPHO4 ScPHO2	ScPHO4 pho2Δ				pho2
200097799	GSE97799	Bess	KO	T	pho4Δ ScPHO2	pho4Δ pho2Δ				pho2
200097799	GSE97799	Bess	KO	T	SpPHO4 ScPHO2	ScPHO4 pho2Δ				pho2
200097799	GSE97799	Bess	KO	T	CgPHO4 ScPHO2	CgPHO4 pho2Δ				pho2
200097799	GSE97799	Bess	KO	T	NdPHO4 ScPHO2	NdPHO4 pho2Δ				pho2
200097799	GSE97799	Bess	KO	T	CnPHO4 ScPHO2	CnPHO4 pho2Δ				pho2
200097799	GSE97799	Bess	KO	T	NbPHO4 ScPHO2	NbPHO4 pho2Δ				pho2
200097799	GSE97799	Bess	KO	T	LkPHO4 ScPHO2	LkPHO4 pho2Δ				pho2
200097799	GSE97799	Bess	KO	T	SpPHO4 ScPHO2	pho4Δ ScPHO2				pho4
200097799	GSE97799	Bess	KO	T	CgPHO4 ScPHO2	pho4Δ ScPHO2				pho4
200097799	GSE97799	Bess	KO	T	NdPHO4 ScPHO2	pho4Δ ScPHO2				pho4
200097799	GSE97799	Bess	KO	T	CnPHO4 ScPHO2	pho4Δ ScPHO2				pho4
200097799	GSE97799	Bess	KO	T	NbPHO4 ScPHO2	pho4Δ ScPHO2				pho4
200097799	GSE97799	Bess	KO	T	LkPHO4 ScPHO2	pho4Δ ScPHO2				pho4
200098144	GSE98144	Bess	KD	G	GSM2588475;GSM2588476;GSM2588477;GSM2588478	GSM2588472;GSM2588473;GSM2588474				Dicer
200098144	GSE98144	Bess	D	T	Total_brain_MG_LPS_WT	Total_brain_MG_LPS_Dicer				LPS
200098144	GSE98144	Bess	KD	T	Total_brain_MG_WT	Total_brain_MG_Dicer				Dicer
200098144	GSE98144	Bess	D	T	Hippocampal_MG_LPS_WT	Hippocampal_MG_LPS_Dicer				LPS
200098144	GSE98144	Bess	KD	T	Hippocampal_MG_WT	Hippocampal_MG_Dicer				Dicer	2 different tissues tested; the other subseries was N.
200151444	GSE151444	Bess	D	T		d4c7+FR10				FR10
200151444	GSE151444	Bess	D	T		d4c7+CsA				CsA;cyclosporin A
200151444	GSE151444	Bess	D	T		d4c7+FGF10				FGF10
200151444	GSE151444	Bess	D	T		d4c7+FGF2				FGF2
200151444	GSE151444	Bess	D	T		E9.5c5 FR10				FR10
200151444	GSE151444	Bess	D	T		E9.5c5+CsA				CsA;cyclosporin A	No controls.
200092870	GSE92870	Bess	KO	T		Testis				ADAR;Adar&ADARB1;Adarb1	No controls.
200183778	GSE183778	Bess	KD	T	NC	HFD				AKT
200224686	GSE224686	Bess	N
200154119	GSE154119	Bess	N
200079782	GSE79782	Bess	N
200114516	GSE114516	Bess	OM	T	WT	KI				Asxl1
200181959	GSE181959	Bess	D	G	GSM5514845;GSM5514846;GSM5514847	GSM5514842;GSM5514843;GSM5514844				dextran sulfate sodium;DSS
200181959	GSE181959	Bess	D	G	GSM5514851;GSM5514852;GSM5514853	GSM5514848;GSM5514849;GSM5514850				dextran sulfate sodium;DSS	DSS was given to both liver and colon cells.
200202827	GSE202827	Bess	N
200141872	GSE141872	Bess	D	G	GSM4215248	GSM4215249				Visudyne
200099982	GSE99982	Bess	KO	T	wt	nrpmut				nrp1-1&nrp2-1
200099982	GSE99982	Bess	OE	T	wt	nrp1ox				atnrp1;At NRP1
200241736	GSE241736	Bess	KO	T		mouse RT				SMARCB1	No controls.
200229661	GSE229661	Bess	KO	G	GSM7170115;GSM7170116;GSM7170117	GSM7170118;GSM7170119;GSM7170120				Hdac3
200229661	GSE229661	Bess	KO	T	H3CTL	H3KO				Hdac3
200229661	GSE229661	Bess	KO	T	Bulk RNA_Mouse Cardiac Endothelial Cell - Empty vector	Bulk RNA_Mouse Cardiac Endothelial Cell - Hdac3 Crispr/cas9 Knockout				Hdac3
200094110	GSE94110	Bess	KO	T	Control strain	Strain showing downregulation of celA				celA
200110328	GSE110328	Bess	KO	T	C1G1	C1G2				thryptophan hyroxylase 2;Tph2
200110328	GSE110328	Bess	KO	T	C2G1	C2G2				thryptophan hyroxylase 2;Tph2
200110328	GSE110328	Bess	KO	T	C1G1	C1G3				thryptophan hyroxylase 2;Tph2
200110328	GSE110328	Bess	KO	T	C2G1	C2G3				thryptophan hyroxylase 2;Tph2	2 variables: Heterozygous/Homozygous knockout of Thp2; no stress/maternal separation.
200219747	GSE219747	Bess	N
200126776	GSE126776	Bess	KO	T	3D_WTPELP	3D_CytoPELP				PELP1
200248741	GSE248741	Bess	KO	T	Male, WT, rep	Male, KO				dnd1
200248741	GSE248741	Bess	KO	T	Female, WT, rep	Female, KO				dnd1	2 variables: male/female; KO/Control.
200248741	GSE248741	Bess	OM	T	Male, WT, young sample	Male, dnd1 mutant, young sample				dnd1
200248741	GSE248741	Bess	OM	T	Male, WT, old sample	Male, dnd1 mutant, old sample				dnd1
200248741	GSE248741	Bess	OM	T	Female, WT, young sample	Female, dnd1 mutant, young sample				dnd1
200248741	GSE248741	Bess	OM	T	Female, WT, old sample	Female, dnd1 mutant, old sample				dnd1	3 variables: male/female; young/old; Mutant/Control.
200202958	GSE202958	Bess	KO	T	mouse tissue, HGG control	mouse tissue, HGG Sox9-LOF				Sox9
200202958	GSE202958	Bess	OE	T	mouse tissue, HGG control	mouse tissue, HGG Sox9-GOF				Sox9
200202958	GSE202958	Bess	OE	T	mouse tissue, EPN control	mouse tissue, EPN Sox9-GOF				Sox9	2 genotypes; KO/OE
200029968	GSE29968	Bess	N
200188903	GSE188903	Bess	KO	T	Mog-TDP43 Control	Mog-TDP43 KO				Mog-TDP43
200188903	GSE188903	Bess	KO	T	Mobp-TDP43 Control	Mobp-TDP43 KO				Mobp-TDP43	2 genotypes
200247910	GSE247910	Bess	N
200115277	GSE115277	Bess	KD	T	shW_H3K9	shSv210_H3K9				shSv210;Su(var)2-10
200115277	GSE115277	Bess	KD	T	shW_H3K4	shSv210_H3K4				shSv210;Su(var)2-10
200115277	GSE115277	Bess	KD	T	shW_H3K36	shSv210_H3K36				shSv210;Su(var)2-10
200115277	GSE115277	Bess	KD	T	shW_HP1	shSv210_HP1				shSv210;Su(var)2-10
200115277	GSE115277	Bess	KD	T	shW_polII	shSv210_polII				shSv210;Su(var)2-10
200115277	GSE115277	Bess	KD	T	shW_RNAseq	shSmt3_RNAseq				shSmt3
200115277	GSE115277	Bess	KD	T	shW_H3K9	shSmt3_H3K9				shSmt3
200195727	GSE195727	Bess	N
200246056	GSE246056	Bess	N
200210567	GSE210567	Bess	OM	T		P				K27M;H3.1K27M;H3K27M	No controls.
200163247	GSE163247	Bess	D	T	SMC 0hr	SMC 24hr				cholesterol
200163247	GSE163247	Bess	D	T	SMC 0hr	SMC 48hr				cholesterol
200163247	GSE163247	Bess	D	T	SMC 0hr	SMC 72hr				cholesterol	Results collected at 24, 48, and 72 hrs after cholesterol infusion.
200163247	GSE163247	Bess	D	T	SMC 5hmc 0hr	SMC 5hmc 24hr				cholesterol
200163247	GSE163247	Bess	D	T	SMC 5hmc 0hr	SMC 5hmc 48hr				cholesterol	Analysis repeated for DNA methylation and DNA hydroxymethylation.
200154677	GSE154677	Bess	N
200112335	GSE112335	Bess	D	T	R	WT				MN58b
200116610	GSE116610	Bess	KO	T	hsromega66	WT				Hsp83
200116610	GSE116610	Bess	OE	T	Hsp90GFP	WT				Hsp83
200116610	GSE116610	Bess	OM	T	Hsp90GFPhsromega66	WT				Hsp83	Recombinant genotype of hsromega66 (KO) and Hsp90GFP (OE).
200140955	GSE140955	Bess	D	T	Tris	cGAMP				2’3’-cGAMP;cGAMP
200140955	GSE140955	Bess	D	T	Tris	cGMP				ci-di-GMP;cyclic-di-GMP;cGMP
200164557	GSE164557	Bess	D	T	Healthy	Acute				CPP
200164557	GSE164557	Bess	D	T	Healthy	Chronic				CPP	Treated with CPP for 48 hrs (acute) or 11 days (chronic).
200244152	GSE244152	Bess	D	T	no erythromycin	with erythromycin				erythromycin;EM;Erythromycin
200241427	GSE241427	Bess	D	T	Kasumi1, DMSO, 6h	Kasumi1, IBRD9, 6h				I-BRD9;BRD9 bromodomain inhibitor
200241427	GSE241427	Bess	D	T	KG1, DMSO, 6h	KG1, IBRD9, 6				I-BRD9;BRD9 bromodomain inhibitor
200241427	GSE241427	Bess	D	T	ML1, DMSO, 6h	ML1, IBRD9, 6h				I-BRD9;BRD9 bromodomain inhibitor
200241427	GSE241427	Bess	D	T	MV411, DMSO, 6h	MV411, IBRD9, 6h				I-BRD9;BRD9 bromodomain inhibitor
200241427	GSE241427	Bess	D	T	U937, DMSO, 6h	U937, IBRD9, 6h				I-BRD9;BRD9 bromodomain inhibitor	5 different cell lines.
200161160	GSE161160	Bess	KO	G	GSM4890878;GSM4890879;GSM4890880	GSM4890869;GSM4890870;GSM4890871				ITK;IL-2-inducible T cell kinase
200161160	GSE161160	Bess	KO	T	pre_trans_WT	ITK_pre				ITK;IL-2-inducible T cell kinase	ITK KO pre and post transfer and Wildtype pre and post transfer.
200144275	GSE144275	Bess	KO	T	WT_Bone_Marrow_ProB	Rag1ko/ko_Bone_Marrow_ProB				Rag1
200144275	GSE144275	Bess	KO	T	WT_Bone_Marrow_ProB	IghTer5H/Ter5H _Bone_Marrow_ProB				Igh
200144275	GSE144275	Bess	KO	T	WT_Bone_Marrow_ProB	IghTer5 /wt;Rag1ko/ko_Bone_Marrow_ProB				Igh&Rag1	Single peturbations & a dual perturbation of Rag1 and Igh.
200201524	GSE201524	Bess	D	G	GSM6066067	GSM6066066				CM;human gingival fibroblast-conditioned medium;HGF-CM;hGF-CM
200201524	GSE201524	Bess	D	G	GSM6066067	GSM6066068				CM;human gingival fibroblast-conditioned medium;HGF-CM;hGF-CM	Tested with normal and heated CM against control.
200157057	GSE157057	Bess	N
200252568	GSE252568	Bess	D	T	H146-Ctrl	H146-Cis				Cisplatin;cisplatin
200252568	GSE252568	Bess	D	T	H146-Ctrl	H146-Sim				simurosertib;Simurosertib
200252568	GSE252568	Bess	D	T	H146-Ctrl	H146-Comb				Cisplatin;cisplatin&simurosertib;Simurosertib
200252568	GSE252568	Bess	D	T	Lx33-Ctrl	Lx33-Cis				Cisplatin;cisplatin
200252568	GSE252568	Bess	D	T	Lx33-Ctrl	Lx33-Sim				simurosertib;Simurosertib
200252568	GSE252568	Bess	D	T	Lx33-Ctrl	Lx33-Comb				Cisplatin;cisplatin&simurosertib;Simurosertib
200252568	GSE252568	Bess	D	T	Lx761c-Ctrl	Lx761c-Sim				simurosertib;Simurosertib
200252568	GSE252568	Bess	D	T	Lx761c-Ctrl	Lx761c-Irino				irinotecan;Irinotecan
200252568	GSE252568	Bess	D	T	Lx761c-Ctrl	Lx761c-Comb				Cisplatin;cisplatin&simurosertib;Simurosertib	Drugs tested on 3 cell lines: H146, Lx33, and Lx761c
200201176	GSE201176	Bess	KD	T	CTRL	NPTX1				NPTX1
200152430	GSE152430	Bess	N
200181873	GSE181873	Bess	KO	T	Tie2-Ezh2-WT	Tie2-Ezh2-KO				Ezh2
200181873	GSE181873	Bess	KO	T	Vav-Ezh2-WT	Vav-Ezh2-KO				Ezh2	Vav and Tie2 KO occur at 2 stages of development (Vav is earlier).
200225604	GSE225604	Bess	KO	T	WT	21D.del				U1
200225604	GSE225604	Bess	KO	T	WT	82Eb.del				U1
200225604	GSE225604	Bess	KO	T	WT	95Ca.del				U1
200225604	GSE225604	Bess	KO	T	WT	95Cb.del				U1
200225604	GSE225604	Bess	KO	T	WT	95Cc.del				U1	5 genotypes used.
200168453	GSE168453	Bess	N
200225839	GSE225839	Bess	N
200107697	GSE107697	Bess	N
200126313	GSE126313	Bess	OM	T	wild type that treated iron	cir1 mutant that treated iron				cir1;Cir1
200126313	GSE126313	Bess	D	T	cir1 mutant (	cir1 mutant that treated iron				iron;FeCl3;Iron
200126313	GSE126313	Bess	OM	T	wild type that treated iron	hapX mutant that treated iron				hapX;HapX
200126313	GSE126313	Bess	D	T	hapX mutant (	hapX mutant that treated iron				iron;FeCl3;Iron
200126313	GSE126313	Bess	OM	G	GSM3596140;GSM3596141;GSM3596142	GSM3596128;GSM3596129;GSM3596130				cir1;Cir1
200126313	GSE126313	Bess	OM	G	GSM3596140;GSM3596141;GSM3596142	GSM3596134;GSM3596135;GSM3596136				hapX;HapX
200126313	GSE126313	Bess	D	G	GSM3596140;GSM3596141;GSM3596142	GSM3596137;GSM3596138;GSM35961379				iron;FeCl3;Iron
200253742	GSE253742	Bess	D	T	prior	post				osimertinib;Osimertinib
200151357	GSE151357	Bess	N
200169610	GSE169610	Bess	OM	T		UM				SF3B1	No controls.
200221467	GSE221467	Bess	KO	T	WT_N	KO_N				TET1&TET2
200221467	GSE221467	Bess	KO	T	WT_24h	KO_24h				TET1&TET2
200221467	GSE221467	Bess	KO	T	WT_72h	KO_72h				TET1&TET2	Dual Peturbation, 3 different time points.
200160382	GSE160382	Bess	KD	T		large				P2X4;P2rx4
200160382	GSE160382	Bess	KD	T		lower small				P2X4;P2rx4
200160382	GSE160382	Bess	KD	T		upper small				P2X4;P2rx4	No controls.
200160382	GSE160382	Bess	D	T	stimulated without ATPgS	stimulated with ATPgS				ATPgS
200175599	GSE175599	Bess	KO	T	WT	KO				Ezh2
200169584	GSE169584	Bess	KO	T	WT, DMSO	IRE1-alpha KO, DMSO				IRE1-alpha;IRE1α;IRE1
200169584	GSE169584	Bess	KO	T	WT, Thapsigargin	IRE1-alpha KO, Thapsigargin				IRE1-alpha;IRE1α;IRE1	2 different treatments administered.
200169584	GSE169584	Bess	D	T	WT, DMSO	WT, Thapsigargin				Thapsigargin
200169584	GSE169584	Bess	D	T	IRE1-alpha KO, DMSO	IRE1-alpha KO, Thapsigargin				Thapsigargin
200193065	GSE193065	Bess	N
200095782	GSE95782	Bess	D	G	GSM2525861;GSM2525862;GSM2525863	GSM2525864;GSM2525865;GSM2525866				Poly I:C
200095782	GSE95782	Bess	D	G	GSM2525867;GSM2525868;GSM2525869	GSM2525870;GSM2525871;GSM2525872				Poly I:C
200095782	GSE95782	Bess	D	G	GSM2525873;GSM2525874;GSM2525875	GSM2525876;GSM2525877;GSM2525878				Poly I:C
200095782	GSE95782	Bess	D	G	GSM2525879;GSM2525880;GSM2525881	GSM2525882;GSM2525883;GSM2525884				Poly I:C	Results recorded at 1 & 2 weeks for 2 genotypes.
200178623	GSE178623	Bess	N
200064813	GSE64813	Bess	N
200159450	GSE159450	Bess	N
200062913	GSE62913	Bess	N
200147818	GSE147818	Bess	KO	G	GSM4446507;GSM4446510;GSM4446517;GSM4446518	GSM4446512;GSM4446514;GSM4446519;GSM4446520				DNMT3A	Female
200147818	GSE147818	Bess	KO	G	GSM4446509;GSM4446513;GSM4446515	GSM4446508;GSM4446511;GSM4446516				DNMT3A	Male
200107671	GSE107671	Bess	KO	G	GSM2875545;GSM2875547	GSM2875546;GSM2875548		input		Setdb1;SETDB1
200107671	GSE107671	Bess	KO	T	RNAseq_WT	RNAseq_cKO				Setdb1;SETDB1
200120714	GSE120714	Bess	D	T		KI				anti PD-1;anti-PD-1	No controls.
200172492	GSE172492	Bess	D	T	HSC from normal liver	HSC from injured liver (1xCCl4)				CCl4
200172492	GSE172492	Bess	D	T	HSC from normal liver	HSC from injured liver (4xCCl4)				CCl4
200172492	GSE172492	Bess	D	T	HSC from normal liver	HSC from injured liver (12xCCl4)				CCl4	Injections given 1, 4, or 12 times.
200153747	GSE153747	Bess	D	T	GrgA_NI	GrgA_IND12-16				anhydrotetracycline;IND
200153747	GSE153747	Bess	D	T	GrgA_NI	GrgA_IND17-21				anhydrotetracycline;IND
200153747	GSE153747	Bess	D	T	dl1-64GrgA_NI	dl1-64GrgA_IND12-16				anhydrotetracycline;IND
200153747	GSE153747	Bess	D	T	dl138-165GrgA_NI	dl138-165GrgA_IND12-16				anhydrotetracycline;IND
200153747	GSE153747	Bess	D	T	GrgA_NI	GrgA_IND1h				anhydrotetracycline;IND
200153747	GSE153747	Bess	D	T	GrgA_NI	GrgA_IND2h				anhydrotetracycline;IND
200153747	GSE153747	Bess	D	T	GrgA_NI	GrgA_IND30				anhydrotetracycline;IND
200153747	GSE153747	Bess	D	T	Euo_NI	Euo_IND12-16				anhydrotetracycline;IND
200153747	GSE153747	Bess	D	T	HrcA_NI	HrcA_IND12-16				anhydrotetracycline;IND	2 experimental variables: dosage and genotype.
200230712	GSE230712	Bess	D	T	DMSO	GSK-126				GSK-126
200109805	GSE109805	Bess	N
200061439	GSE61439	Bess	N
200155130	GSE155130	Bess	N
200221023	GSE221023	Bess	KO	T	SKO_RFP	SKO_CRE_RFP				PTEN
200221023	GSE221023	Bess	KO	T	SKO_RFP	DKO_CRE_RFP				PTEN&Rb1	Dual Peturbation.
200221023	GSE221023	Bess	D	T	DKO Vehicle	DKO UK5099				UK5099
200221023	GSE221023	Bess	D	G	GSM6840108;GSM6840109;GSM6840110	GSM6840111;GSM6840112;GSM6840113				UK5099
200221023	GSE221023	Bess	KO	G	GSM6840108;GSM6840109;GSM6840110	GSM6840114;GSM6840115;GSM6840116				Mpc1
200099784	GSE99784	Bess	OM	T	WT-AST	S89G-AST				DMP1;dentin matrix protein1
200099784	GSE99784	Bess	OM	T	WT-NSC	S89G-NSC				DMP1;dentin matrix protein1	2 types of cells used.
200132708	GSE132708	Bess	N
200164963	GSE164963	Bess	N
200096551	GSE96551	Bess	KO	T	WT_6h	MT_6h				pykA
200096551	GSE96551	Bess	KO	T	WT_12h	MT_12h				pykA
200096551	GSE96551	Bess	KO	T	WT_24h	MT_24h				pykA
200096551	GSE96551	Bess	KO	T	WT_48h	MT_48h				pykA	4 different time points.
200201788	GSE201788	Bess	KO	T	WT	KO				AHR;Ahr;aryl hydrocarbon receptor
200154711	GSE154711	Bess	KO	T		POX09752				POX09752
200154711	GSE154711	Bess	KO	T		Ku70				POX09752	No controls, comparing 2 strains.
200171181	GSE171181	Bess	KO	T	shCtrl	shSF3B1.1				SF3B1
200171181	GSE171181	Bess	D	T	DMSO	1.5nM E7107				E7107
200171181	GSE171181	Bess	D	T	DMSO	3nM E7107				E7107	2 different dosages.
200086377	GSE86377	Bess	D	T	JGC	JGI				Fusarium oxysporum f. sp. ciceri;Foc
200086377	GSE86377	Bess	D	T	DVC	DVI				Fusarium oxysporum f. sp. ciceri;Foc	2 different cultivars used.
200115896	GSE115896	Bess	N
200078381	GSE78381	Bess	N
200077742	GSE77742	Bess	OM	T	Control	Experiment				TCF4
200158018	GSE158018	Bess	KO	G	GSM4785337;GSM4785338;GSM4785339	GSM4785340;GSM4785341;GSM4785342				Bcor;BCL6 co-repressor;BCOR
200158018	GSE158018	Bess	KO	G	GSM4785337;GSM4785338;GSM4785339	GSM4785342;GSM4785343;GSM4785344				DNMT3a;Dnmt3a
200158018	GSE158018	Bess	KO	G	GSM4785337;GSM4785338;GSM4785339	GSM4785345;GSM4785346				Bcor;BCL6 co-repressor;BCOR&DNMT3a;Dnmt3a
200158018	GSE158018	Bess	KO	G	GSM4785347;GSM4785348;GSM4785349	GSM4785350;GSM4785351				Bcor;BCL6 co-repressor;BCOR
200158018	GSE158018	Bess	KO	G	GSM4785347;GSM4785348;GSM4785349	GSM4785352;GSM4785353;GSM4785354				DNMT3a;Dnmt3a
200158018	GSE158018	Bess	KO	G	GSM4785347;GSM4785348;GSM4785349	GSM4785355;GSM4785356				Bcor;BCL6 co-repressor;BCOR&DNMT3a;Dnmt3a	2 different cell types, 2 different genes perturbed (both single and dual perturbation).
200126630	GSE126630	Bess	N
200183190	GSE183190	Bess	N
200178707	GSE178707	Bess	N
200177681	GSE177681	Bess	N
200087670	GSE87670	Bess	N
200149270	GSE149270	Bess	D	T	no_treatment	SynAnt49				SynAnt 49;BDTL049
200037236	GSE37236	Bess	KO	T	wt	ko				SAMHD1
200114090	GSE114090	Bess	N
200160415	GSE160415	Bess	KO	T	WT	Mark3-KO				Mark3;MARK3
200124954	GSE124954	Bess	KO	T	WilE-dDG	HetE-dDG				CREB
200124954	GSE124954	Bess	KO	T	WilE-vDG	HetE-vDG				CREB
200124954	GSE124954	Bess	KO	T	WilE-Vis	HetE-Vis				CREB
200124954	GSE124954	Bess	KO	T	WilEx-dDG	HetEx-dDG				CREB
200124954	GSE124954	Bess	KO	T	WilEx-vDG	HetEx-vDG				CREB
200124954	GSE124954	Bess	KO	T	WilEx-Vis	HetEx-Vis				CREB
200124954	GSE124954	Bess	KO	T	WilC-dDG	HetC-dDG				CREB
200124954	GSE124954	Bess	KO	T	WilC-Vis	HetC-Vis				CREB
200124954	GSE124954	Bess	KO	T	WilC-vDG	HetC-vDG				CREB
200124954	GSE124954	Bess	KO	T	WilE-dDG	HomE-dDG				CREB
200124954	GSE124954	Bess	KO	T	WilE-vDG	HomE-vDG				CREB
200124954	GSE124954	Bess	KO	T	WilE-Vis	HomE-Vis				CREB
200124954	GSE124954	Bess	KO	T	WilEx-dDG	HomEx-dDG				CREB
200124954	GSE124954	Bess	KO	T	WilEx-vDG	HomEx-vDG				CREB
200124954	GSE124954	Bess	KO	T	WilEx-Vis	HomEx-Vis				CREB
200124954	GSE124954	Bess	KO	T	WilC-dDG	HomC-dDG				CREB
200124954	GSE124954	Bess	KO	T	WilC-Vis	HomC-Vis				CREB
200124954	GSE124954	Bess	KO	T	WilC-vDG	HomC-vDG				CREB	3 experimental variables: CREB KO/no KO, Dorsal DG/Ventral DG/Visual Cortex, Enriched/Excercise/Control environments.
200131449	GSE131449	Bess	OM	T	WT	heterozygous				STAG2
200131449	GSE131449	Bess	OM	T	WT	null				STAG2	Heterozygous/Homozygous mutation.
200037933	GSE37933	Bess	KO	T	Control	PTBP1 siRNA				PTBP1;Ptbp1
200037933	GSE37933	Bess	KO	T	PTBP1 siRNA	PTBP1+PTBP2				PTBP2;Ptbp2
200037933	GSE37933	Bess	KO	T	Control	PTBP1+PTBP2				PTBP1;Ptbp1&PTBP2;Ptbp2	Dual Peturbation.
200167566	GSE167566	Bess	KO	T	exp1_control_SOR	exp1_DN_SOR				Nr4a;Nr4A
200090988	GSE90988	Bess	D	T	UN	Bic-2h				Bicuculline
200090988	GSE90988	Bess	D	T	UN	Bic-6h				Bicuculline
200090988	GSE90988	Bess	D	T	UN	TTX-2h				TTX
200090988	GSE90988	Bess	D	T	UN	TTX-6h				TTX
200090988	GSE90988	Bess	D	T	GRO-Untreated	GRO-TTX_30				TTX
200090988	GSE90988	Bess	D	T	GRO-Untreated	GRO-TTX_2				TTX
200090988	GSE90988	Bess	D	T	GRO-Untreated	GRO-TTX_4				TTX	2 different drugs, 2 types of sequencing, multiple time points.
200131242	GSE131242	Bess	N
200174173	GSE174173	Bess	KO	T		liver-specific knockout of Pten				Pten;PTEN	No control.
200174173	GSE174173	Bess	KO	T	liver-specific knockout of Pten	liver-specific double knockout of Pten and Scap				Scap;SCAP	Because there is no control (with no KO), this is not a dual pertubation.
200057391	GSE57391	Bess	KO		Control-Epithelium	Ezh2KO-Epithelium				Ezh2
200057391	GSE57391	Bess	KO		Control-Stroma	Ezh2KO-Stroma				Ezh2	2 types of cells.
200222861	GSE222861	Bess	KO	G	GSM6934337	GSM6934338;GSM6934339;GSM6934340;GSM6934341				CD19
200141835	GSE141835	Bess	N
200193373	GSE193373	Bess	D	G	GSM5799120;GSM5799121;GSM5799122	GSM5799123;GSM5799124;GSM5799125				Bepridil;bepridil
200193373	GSE193373	Bess	D	G	GSM5799120;GSM5799121;GSM5799122	GSM5799126;GSM5799127;GSM5799128				Bepridil;bepridil
200193373	GSE193373	Bess	D	G	GSM5799120;GSM5799121;GSM5799122	GSM5799129;GSM5799130;GSM5799131				Bepridil;bepridil	Four different dosages: 0 (control), 250, 750, 1295 ng/mL.
200139613	GSE139613	Bess	N
200194043	GSE194043	Bess	KO	T	Exd2+/+	Exd2∆				Exd2;EXD2
200172493	GSE172493	Bess	D	T	untreated	mCMP-001 + anti-Qbeta				CMP-001
200172493	GSE172493	Bess	D	G	GSM5257945	GSM5257947				CMP-001
200172493	GSE172493	Bess	D	T	untreated	G10				G10
200067214	GSE67214	Bess	N
200165497	GSE165497	Bess	KD	T	siN	siHoxa5				Hoxa5;HOXA5
200194206	GSE194206	Bess	N
200169262	GSE169262	Bess	KO	T	E14.5 SE WT	E14.5 SE KO				VSX2SE
200169262	GSE169262	Bess	KO	T	Adult WT	Adult SE KO				VSX2SE
200169262	GSE169262	Bess	KO	G	GSM5191717;GSM5191718;GSM5191719	GSM5191729;GSM5191730;GSM5191731				VSX2SE
200169262	GSE169262	Bess	KO	G	GSM5191720;GSM5191721	GSM5191732;GSM5191733				VSX2SE
200169262	GSE169262	Bess	KO	G	GSM5191722	GSM5191734				VSX2SE
200169262	GSE169262	Bess	KO	G	GSM5191717;GSM5191718;GSM5191719	GSM5191723;GSM5191724;GSM5191725				VSX2SE
200169262	GSE169262	Bess	KO	G	GSM5191720;GSM5191721	GSM5191726;GSM5191727				VSX2SE
200169262	GSE169262	Bess	KO	G	GSM5191722	GSM5191728				VSX2SE
200169262	GSE169262	Bess	KO	T	Vsx2SE WT	Vsx2SE HET				VSX2SE
200169262	GSE169262	Bess	KO	T	Vsx2SE WT	Vsx2SE KO				VSX2SE
200169262	GSE169262	Bess	KO	G	GSM5614917	GSM5614920;GSM5614921				VSX2SE	Multiple genotypes, multiple types of sequencing, heterozygous/homozygous KO
200118567	GSE118567	Bess	D	T	Nontreated	TOFA-treated				TOFA;etradecyloxy-2-furoic acid
200148687	GSE148687	Bess	N
200153921	GSE153921	Bess	D	T	Non-induced	Induced D5plus				4OHT
200153921	GSE153921	Bess	KD	T	Induced D5plus	Induced + shXPO7				XPO7
200106848	GSE106848	Bess	N
200233254	GSE233254	Bess	OE	T	C241_Ctrl	C241_NKX				Nkx6-2
200233254	GSE233254	Bess	OE	T	KPCt_control	KPCt_NKX				Nkx6-2
200233254	GSE233254	Bess	OE	T	Mt4_control	Mt4_NKX				Nkx6-2	3 different cell lines used.
200173350	GSE173350	Bess	N
200114252	GSE114252	Bess	N
200217871	GSE217871	Bess	D	T	1mg_18hwoAD	1mg_18h_				Actinomycin D;ActD;AD
200109001	GSE109001	Bess	N
200096549	GSE96549	Bess	KO	T	wild type	barc RNAi				Barc;Barricade;barc
200096549	GSE96549	Bess	KO	T	dsmCherry	dsbarc				Barc;Barricade;barc	Tested in 2 types of cells.
200140378	GSE140378	Bess	KO	T	Control	KO				Abca12
200201992	GSE201992	Bess	KO	T	Fl_	Fl g1Hira				Hira;HIRA
200201992	GSE201992	Bess	KO	T	Cl19_	Cl19 g1Hira_				Hira;HIRA	2 different genotypes.
200119988	GSE119988	Bess	N
200079638	GSE79638	Bess	KO	T	WT E10.5	Arid3a-/- E10.5				ARID3A;Arid3a
200079638	GSE79638	Bess	KO	T	WT E11.5	Arid3a-/- E11.5				ARID3A;Arid3a
200128913	GSE128913	Bess	OE	T	GFP	PRMT1				PRMT1
200149539	GSE149539	Bess	D	G	GSM4525515;GSM4525516	GSM4525511;GSM4525512				GSKJ4;GSK-J4
200149539	GSE149539	Bess	D	G	GSM4525515;GSM4525516	GSM4525513;GSM4525514				GSKJ4;GSK-J4	2 different time points
200149539	GSE149539	Bess	D	T	CHLA15-Ctrl	CHLA15-Palbociclib				Palbociclib;palbociclib
200149539	GSE149539	Bess	D	T	CHLA20-Ctrl	CHLA20- Palbociclib				Palbociclib;palbociclib
200149539	GSE149539	Bess	D	T	NB1643-Ctrl	NB1643-Palbociclib				Palbociclib;palbociclib
200149539	GSE149539	Bess	D	T	NB1691-Ctrl	NB1691-Palbociclib				Palbociclib;palbociclib	Multiple genotypes.
200149539	GSE149539	Bess	D	T	GSKJ4_0h	GSKJ4_24h				GSK-J4;GSKJ4
200149539	GSE149539	Bess	D	T	GSKJ4_0h	GSKJ4_48h				GSK-J4;GSKJ4	2 different time points
200149539	GSE149539	Bess	D	T	siCtrl	siKDM6B_N1				siKDM6B
200149539	GSE149539	Bess	D	T	siCtrl	siKDM6B_N2				siKDM6B
200149539	GSE149539	Bess	D	T	siCtrl	siKDM6B_N33				siKDM6B	3 types of siKDM6B treatment: N1, N2, N33.
200207427	GSE207427	Bess	N
200057170	GSE57170	Bess	KD	T	WT ESC	Smarca4 KD				Smarca4
200057170	GSE57170	Bess	KD	T	WT ESC	EGFP KD				EGFP
200201197	GSE201197	Bess	D	T	, unstimulated	, stimulated				IL-2;iLD-IL-2;interleukin-2
200222159	GSE222159	Bess	KO	T	WT_	KO_				AmotL2;amotl2
200076860	GSE76860	Bess	D	T	KYSE510_0hr	KYSE510_2hr_50				THZ1
200076860	GSE76860	Bess	D	T	KYSE510_0hr	KYSE510_4hr_50				THZ1
200076860	GSE76860	Bess	D	T	KYSE510_0hr	KYSE510_6hr_50				THZ1
200076860	GSE76860	Bess	D	T	KYSE510_0hr	KYSE510_12hr_50				THZ1
200076860	GSE76860	Bess	D	T	KYSE510_0hr	KYSE510_6hr_200				THZ1
200076860	GSE76860	Bess	D	T	TE7_0hr	TE7_2hr_50				THZ1
200076860	GSE76860	Bess	D	T	TE7_0hr	TE7_4hr_50				THZ1
200076860	GSE76860	Bess	D	T	TE7_0hr	TE7_6hr_50				THZ1
200076860	GSE76860	Bess	D	T	TE7_0hr	TE7_12hr_50				THZ1
200076860	GSE76860	Bess	D	T	TE7_0hr	TE7_6hr_200				THZ1	2 cell lines, 3 time points, 2 dosages.
200244723	GSE244723	Bess	N
200178099	GSE178099	Bess	OM	T	WT	mutant				hlh-26;HLH-26
200263647	GSE263647	Bess	N
200254435	GSE254435	Bess	N
200204754	GSE204754	Bess	KO	T	control	resistant				KrasG12V
200152185	GSE152185	Bess	D	T	HANK1, DMSO	HANK1, Tofa				tofacitinib
200152185	GSE152185	Bess	D	T	HANK1, DMSO	HANK1, Ruxo				ruxolitinib
200131492	GSE131492	Bess	N
200086101	GSE86101	Bess	D	T	unt_2n	cytD_2n				CytochalasinD
200086101	GSE86101	Bess	D	T	unt_4n	cytD_4n				CytochalasinD
200086101	GSE86101	Bess	D	T	unt_2n	zm_2n				ZM447439;Aurora inhibitor
200086101	GSE86101	Bess	D	T	unt_4n	zm_4n				ZM447439;Aurora inhibitor
200093989	GSE93989	Bess	KD	T	PANC-1_control_siControl	PANC-1_control_siSREBP2				SREBP2
200093989	GSE93989	Bess	KD	T	PANC-1_low_pH_siControl	PANC-1_low_pH_siSREBP2				SREBP2
200093989	GSE93989	Bess	KD	T	AsPC-1_control_siControl	AsPC-1_control_siSREBP2				SREBP2
200093989	GSE93989	Bess	KD	T	AsPC-1_low_pH_siControl	AsPC-1_low_pH_siSREBP2				SREBP2	Normal vs low PH, 2 different types of cells.
200059822	GSE59822	Bess	N
200157538	GSE157538	Bess	N
200085690	GSE85690	Bess	N
200234701	GSE234701	Bess	D	T	Normoxia CTRL	Normoxia IL1b				IL-1b;IL1b
200234701	GSE234701	Bess	D	T	Sustained hypoxia CTRL	Sustained hypoxia IL1b				IL-1b;IL1b
200234701	GSE234701	Bess	D	T	Intermittent hypoxia CTRL	Intermittent hypoxia IL1b				IL-1b;IL1b	3 different conditions: normoxia, sustained hypoxia, and intermittent hypoxia.
200217392	GSE217392	Bess	KO	T	Uninfected	MCMV				Hur
200061549	GSE61549	Bess	KD	T	HeLa_SCR_KD	HeLa_CAT				CAT7
200061549	GSE61549	Bess	KD	T	MN_SCR_KD	MN_CAT7				CAT7
200061549	GSE61549	Bess	KD	T	HeLa_SCR_KD	HeLa_Xist_KD				Xist
200061549	GSE61549	Bess	KD	T	HeLa_SCR_KD	HeLa_Suz12_KD				Suz12
200061549	GSE61549	Bess	KD	T	HeLa_SCR_KD	HeLa_Bmi1_KD				Bmi1
200109322	GSE109322	Bess	D	T	unstimulated	IFN-γ-stimulated				IFN-γ
200099780	GSE99780	Bess	N
200126171	GSE126171	Bess	OM	T	noDox_WT	noDox_mut				FOXL2
200126171	GSE126171	Bess	OM	T	_Dox_WT	_Dox_mut				FOXL2
200126171	GSE126171	Bess	D	T	noDox_WT	Dox_WT				Doxycycline;doxycycline
200126171	GSE126171	Bess	D	T	noDox_mut	_Dox_mut				Doxycycline;doxycycline
200126171	GSE126171	Bess	D	T	noDox_V	_Dox_V				Doxycycline;doxycycline
200122303	GSE122303	Bess	D	T	Kelly_DMSO	Kelly_THZ531				THZ531
200122303	GSE122303	Bess	D	T	Kelly_E9R_DMSO	Kelly_E9R_THZ531				THZ531	2 types of cells.
200162954	GSE162954	Bess	KO	G	GSM4968875;GSM4968876;GSM4968877	GSM4968874				CSDE1	CSDE1 haploinsufficiency was existing, not created.
200054411	GSE54411	Bess	KO	T	Wild-type	Knockout				Dnmt3l;DNMT3L
200199115	GSE199115	Bess	KO	T	Eed CTR	Eed matKO				Eed
200199115	GSE199115	Bess	KO	T	Eed/Xist CTR	Eed/Xist matDKO				Eed&Xist	Dual peturbation.
200056962	GSE56962	Bess	OE	G	GSM1372350;GSM1372353;GSM2747814;GSM2747817;GSM2747820;GSM2747823	GSM1372347;GSM2747808;GSM2747811				MCPH1
200056962	GSE56962	Bess	OE	G	GSM1372351;GSM1372354;GSM2747815;GSM2747818;GSM2747821;GSM2747824	GSM1372348;GSM2747809;GSM2747812				MCPH1
200056962	GSE56962	Bess	OE	G	GSM1372352;GSM1372355;GSM2747816;GSM2747819;GSM2747822;GSM2747825	GSM1372349;GSM2747810;GSM2747813				MCPH1
200056962	GSE56962	Bess	OE	G	GSM3273320;GSM3273324;GSM3273328;GSM3273332;GSM3273336	GSM3273304;GSM3273305;GSM3273312;GSM3273316				MCPH1
200056962	GSE56962	Bess	OE	G	GSM3273321;GSM3273325;GSM3273329;GSM3273333;GSM3273337	GSM3273306;GSM3273307;GSM3273313;GSM3273317				MCPH1
200056962	GSE56962	Bess	OE	G	GSM3273322;GSM3273326;GSM3273330;GSM3273334;GSM3273338	GSM3273308;GSM3273309;GSM3273314;GSM3273318				MCPH1
200056962	GSE56962	Bess	OE	G	GSM3273323;GSM3273327;GSM3273331;GSM3273335;GSM3273339	GSM3273310;GSM3273311;GSM3273315;GSM3273319				MCPH1	7 types of tissue.
200134362	GSE134362	Bess	D	T	Control PND65	BDE-47 PND65				BDE-47
200134362	GSE134362	Bess	D	T	Control PND120	BDE-47 PND120				BDE-47	Recorded postnatal day 65 & 120.
200249909	GSE249909	Bess	N
200142731	GSE142731	Bess	N
200031302	GSE31302	Bess	N
200128291	GSE128291	Bess	OM	T	Ctrl	Mut				surfactant protein C
200092241	GSE92241	Bess	N
200186166	GSE186166	Bess	D	T	PMN-JLRNASEQ	DAMPs				damage-associated molecular patterns;DAMPs
200186166	GSE186166	Bess	D	T	PMN-JLRNASEQ	Mito				platelet-derived mitochondria;PLTs-derived mitochondria
200049828	GSE49828	Bess	N
200216671	GSE216671	Bess	D	T	in vitro, control splenic CD4+ T	in vitro, lycorine treated splenic CD4+ T				lycorine
200216671	GSE216671	Bess	D	T	in vitro, control CD4+ T	in vitro, lycorine treated CD4+ T				lycorine
200216671	GSE216671	Bess	D	T	in vitro, control CD8+ T	in vitro, lycorine treated CD8+ T				lycorine
200211836	GSE211836	Bess	N
200130984	GSE130984	Bess	N
200207268	GSE207268	Bess	D	T	INTS11-AID cells, Control, starvation	INTS11-AID cells, +IAA, starvation				IAA;auxin
200207268	GSE207268	Bess	D	T	INTS11-AID cells, Control, steady	INTS11-AID cells, +IAA, steady				IAA;auxin
200207268	GSE207268	Bess	D	T		INTS11-AID cells, +IAA, rescue				IAA;auxin	No control.
200207268	GSE207268	Bess	D	T	INTS11-AID cells, Control, starvation	INTS11-AID cells, +EGF, starvation				EGF
200207268	GSE207268	Bess	D	T	INTS11-AID cells, +EGF, starvation	INTS11-AID cells, +IAA+EGF, starvation				IAA;auxin
200207268	GSE207268	Bess	D	T	INTS11-AID cells, +IAA, starvation	INTS11-AID cells, +IAA+EGF, starvation				EGF
200207268	GSE207268	Bess	D	T	INTS9-AID cells, Control, starvation	INTS9-AID cells, +IAA, starvation				IAA;auxin
200207268	GSE207268	Bess	D	T		CPSF73-AID cells, +IAA, steady				IAA;auxin	No control.
200207268	GSE207268	Bess	D	T	INTS11-AID cells, INTS11, Control	INTS11-AID cells, INTS11, +IAA				IAA;auxin	Multiple types of cells, drug inducing protein KD.
200109881	GSE109881	Bess	N
200205668	GSE205668	Bess	N
200139627	GSE139627	Bess	N
200186051	GSE186051	Bess	OM	T	WT	294C				Irf8
200230928	GSE230928	Bess	KO	T	wt, H3K27ac	INTS10KO_C10, H3K27ac				INTS10
200230928	GSE230928	Bess	KO	T	wt, H3K27me3	NTS10KO_C10, H3K27me3				INTS10
200230928	GSE230928	Bess	KO	T	wt, H3K4me1	INTS10KO_C10, H3K4me1				INTS10
200230928	GSE230928	Bess	KD	T	shLUC, H3K27ac	shSOX2, H3K27ac				SOX2
200230928	GSE230928	Bess	KD	T	shLUC, H3K4me1	shSOX2, H3K4me1				SOX2
200230928	GSE230928	Bess	KO	T	WT, ATAC	INTS10HET2, ATAC				INTS10
200230928	GSE230928	Bess	KO	T	iPSC, WT, INTS10	iPSC, INTS10HET2, INTS10				INTS10
200230928	GSE230928	Bess	KO	T	NPC, WT, INTS10	NPC, INTS10HET2, INTS10				INTS10
200230928	GSE230928	Bess	KO	T	iPSC, WT, INTS11	iPSC, INTS10HET2, INTS11				INTS10
200230928	GSE230928	Bess	KO	T	NPC, WT, INTS11	NPC, INTS10HET2, INTS11				INTS10
200230928	GSE230928	Bess	KO	T	iPSC, WT, INTS13	iPSC, INTS10HET2, INTS13				INTS10
200230928	GSE230928	Bess	KO	T	NPC, WT, INTS13	NPC, INTS10HET2, INTS13				INTS10
200230928	GSE230928	Bess	KO	T	iPSC, WT, RNAPII	iPSC, INTS10HET2, RNAPII				INTS10
200230928	GSE230928	Bess	KO	T	NPC, WT, RNAPII	NPC, INTS10HET2, RNAPII				INTS10
200230928	GSE230928	Bess	KO	T	iPSC, WT, H3K27ac	iPSC, INTS10HET2, H3K27ac				INTS10
200230928	GSE230928	Bess	KO	T	NPC, WT, H3K27ac	NPC, INTS10HET2, H3K27ac				INTS10
200230928	GSE230928	Bess	KO	T	iPSC, WT, H3K4me1	iPSC, INTS10HET2, H3K4me1				INTS10
200230928	GSE230928	Bess	KO	T	NPC, WT, H3K4me1	NPC, INTS10HET2, H3K4me1				INTS10
200230928	GSE230928	Bess	KO	T	NPC, WT, H3K27me3	NPC, INTS10HET2, H3K27me3				INTS10
200230928	GSE230928	Bess	KO	T	NPC, WT, SOX2	NPC, INTS10HET2, SOX2				INTS10
200146382	GSE146382	Bess	KD	G	GSM4379722	GSM4379723				Mi-2;dMi-2
200146382	GSE146382	Bess	KD	G	GSM4379724	GSM4379725				Ush
200146382	GSE146382	Bess	KD	T	EGFP rep	Ush rep				Ush
200146382	GSE146382	Bess	KD	T	EGFP rep	Mi-2 rep				Mi-2;dMi-2
200146382	GSE146382	Bess	KD	T	EGFP (for Ush-B)	Ush-B rep				Ush-B;Ush Isoform B
200210352	GSE210352	Bess	N
200088841	GSE88841	Bess	KO	T	WT	KO				Aid;AID;activation-induced cytidine deaminase
200201979	GSE201979	Bess	KD	T	NC	CDCA3				CDCA3;cell division cycle-associated protein 3
200247862	GSE247862	Bess	KO	T	WT CD4 T cells_T0	KO CD4 T cells				Eomes;Eomesodermin
200247862	GSE247862	Bess	KO	T	WT CD4 T cells_T12	KO CD4 T cells_T12				Eomes;Eomesodermin
200247862	GSE247862	Bess	KO	T	WT CD4 T cells_T24	KO CD4 T cells_T24				Eomes;Eomesodermin
200124185	GSE124185	Bess	KO	T	Wild-type	Mtg16 KO				Mtg16
200156329	GSE156329	Bess	N
200061348	GSE61348	Bess	D	T		Dox2.5				Dox;doxycycline	No control.
200061348	GSE61348	Bess	D	T	TT-FHAgo2_nodox96h	TT-FHAgo2_+dox48h				Dox;doxycycline
200241353	GSE241353	Bess	N
200063818	GSE63818	Bess	N
200117945	GSE117945	Bess	N
200200206	GSE200206	Bess	KO	G	GSM6022036;GSM6022037;GSM6022038	GSM6022033;GSM6022034;GSM6022035				PIP4K2B
200200206	GSE200206	Bess	KO	G	GSM6022036;GSM6022037;GSM6022038	GSM6022039;GSM6022040;GSM6022041				PIP4K2B	PIP4K2B silenced using 2 different sh_RNAi sequences.
200165457	GSE165457	Bess	D	T		Cortex				Tamoxifen
200165457	GSE165457	Bess	D	T		Cerebellum				Tamoxifen
200165457	GSE165457	Bess	D	T		Spinal-cord				Tamoxifen
200165457	GSE165457	Bess	D	T		Striatum				Tamoxifen
200165457	GSE165457	Bess	D	T		Hippocampus				Tamoxifen
200165457	GSE165457	Bess	D	T		Thalamus				Tamoxifen
200165457	GSE165457	Bess	D	T		Hypothalamus				Tamoxifen
200165457	GSE165457	Bess	D	T		Medulla-pons				Tamoxifen
200165457	GSE165457	Bess	D	T		Midbrain				Tamoxifen	No controls.
200117224	GSE117224	Bess	KO	T	H3K27ac_Control	H3K27ac_shRVBL2				RUVBL2;RVBL2
200117224	GSE117224	Bess	KO	T	MYB_Control	MYB_shRVBL2				RUVBL2;RVBL2	2 types of antibodies used.
200245187	GSE245187	Bess	OM	T	WT 1928z_Day50	SUV39H1-edited 1928z				SUV39H1
200245187	GSE245187	Bess	KO	T	WT 1928z-scRNA Day 0	SUVKO 1928z-scRNA Day 0				SUV39H1
200245187	GSE245187	Bess	KO	T	WT 1928z-antibody Day 0	SUVKO 1928z-antibody Day 0				SUV39H1
200245187	GSE245187	Bess	KO	T	WT 1928z-VDJ Day 0	SUVKO 1928z-VDJ Day 0				SUV39H1
200245187	GSE245187	Bess	KO	T	WT 1928z-scRNA Day 9	SUVKO 1928z-scRNA Day 9				SUV39H1
200245187	GSE245187	Bess	KO	T	WT 1928z-antibody capture Day 9	SUVKO 1928z-antibody capture Day 9				SUV39H1
200245187	GSE245187	Bess	KO	T	WT 1928z-VDJ Day 9	SUVKO 1928z-VDJ Day 9				SUV39H1
200245187	GSE245187	Bess	KO	T	WT 1928z-scRNA Day 16	SUVKO 1928z-scRNA Day 16				SUV39H1
200245187	GSE245187	Bess	KO	T	WT 1928z-antibody capture Day 16	SUVKO 1928z-antibody capture Day 16				SUV39H1
200245187	GSE245187	Bess	KO	T	WT 1928z-VDJ Day 16	SUVKO 1928z-VDJ Day 16				SUV39H1	Multiple timepoints.
200148421	GSE148421	Bess	N
200242203	GSE242203	Bess	OE	T	WT-P2	TBH-P2				PPC;plasma protein concentrations
200242203	GSE242203	Bess	OE	T	WT-P4	TBH-P4				PPC;plasma protein concentrations	2 different stages.
200058765	GSE58765	Bess	KO	T	WT	KO				DOCK8;Dedicator of cytokinesis 8
200169163	GSE169163	Bess	KD	T	2h_MO_control	2h_ddx3xb				Ddx3xb;ddx3xb
200169163	GSE169163	Bess	KD	T	6h_MO_control	6h_ddx3xb				Ddx3xb;ddx3xb
200198024	GSE198024	Bess	N
200210878	GSE210878	Bess	KD	T	Ctrl, DRB_10min	NTS11, DRB_10min				INTS11
200210878	GSE210878	Bess	KD	T	Ctrl, DRB_20min	INTS11, DRB_20min				INTS11
200210878	GSE210878	Bess	KD	T	Ctrl, DRB_30min	INTS11, DRB_30min				INTS11	Multiple timepoints.
200085277	GSE85277	Bess	N
200124049	GSE124049	Bess	N
200089843	GSE89843	Bess	N
200228152	GSE228152	Bess	N
200116813	GSE116813	Bess	OM	T	Control_Treatment_Vehicle	Mutant_Treatment_Vehicle				DN-DISC1;dominant-negative Disrupted-In-Schizophrenia-1
200116813	GSE116813	Bess	OM	T	Control_Treatment_THC	Mutant_Treatment_THC				DN-DISC1;dominant-negative Disrupted-In-Schizophrenia-1
200116813	GSE116813	Bess	D	T	Mutant_Treatment_Vehicle	Mutant_Treatment_THC				Δ9-THC;delta-9-tetrahydrocannabinol
200116813	GSE116813	Bess	D	T	Control_Treatment_Vehicle	Control_Treatment_THC				Δ9-THC;delta-9-tetrahydrocannabinol
200182888	GSE182888	Bess	KO	T	JMJD6_WT	JMJD6_KO_sg4				JMJD6;Jumonji domain-containing 6
200182888	GSE182888	Bess	KO	T	JMJD6_WT	JMJD6_KO_sg2				JMJD6;Jumonji domain-containing 6	2 different sgRNAs
200193454	GSE193454	Bess	KO	T	WT	Colec11-/-				CL-11;Collectin-11;Colec11
200213666	GSE213666	Bess	N
200143215	GSE143215	Bess	N
200063088	GSE63088	Bess	N
200229578	GSE229578	Bess	N
200137675	GSE137675	Bess	KO	T	PIG1.shNC	PIG1.shMETTL3				METTL3
200137675	GSE137675	Bess	KO	T	OCM1.sgNC	OCM1.sgALKBH5				ALKBH5
200137675	GSE137675	Bess	OE	T	OCM1.OE.NC	OCM1.OE.HINT2				HINT2
200224294	GSE224294	Bess	KO	T	WT	KO				NGLY1
200224294	GSE224294	Bess	OM	T	WT	NGLY1_519				NGLY1
200224294	GSE224294	Bess	OM	T	WT	NGLY1_594				NGLY1
200173146	GSE173146	Bess	D	T	DMSO	UM002				UM-002
200196818	GSE196818	Bess	N
200145801	GSE145801	Bess	OM	T	Wt brain, 5	Mut(scn1Lab) brain, 5				scn1lab;scn1Lab
200145801	GSE145801	Bess	OM	T	Wt brain, 8	Mut(scn1Lab) brain, 8				scn1lab;scn1Lab
200039656	GSE39656	Bess	KD	T	Scrambled Hairpin-treated mESCs D0	Hairpin A-treated mESCs D0				AK143260;Braveheart;Bravheart
200039656	GSE39656	Bess	KD	T	Scrambled Hairpin-treated mESCs D3	Hairpin A-treated mESCs D3				AK143260;Braveheart;Bravheart
200039656	GSE39656	Bess	KD	T	Scrambled Hairpin-treated mESCs D6	Hairpin A-treated mESCs D6				AK143260;Braveheart;Bravheart
200039656	GSE39656	Bess	KD	T	Scrambled Hairpin-treated mESCs D9	Hairpin A-treated mESCs D9				AK143260;Braveheart;Bravheart
200039656	GSE39656	Bess	KD	T	Scrambled Hairpin-treated mESCs D0	Hairpin B-treated mESCs D0				AK143260;Braveheart;Bravheart
200039656	GSE39656	Bess	KD	T	Scrambled Hairpin-treated mESCs D3	Hairpin B-treated mESCs D3				AK143260;Braveheart;Bravheart
200039656	GSE39656	Bess	KD	T	Scrambled Hairpin-treated mESCs D6	Hairpin B-treated mESCs D6				AK143260;Braveheart;Bravheart
200039656	GSE39656	Bess	KD	T	Scrambled Hairpin-treated mESCs D9	Hairpin B-treated mESCs D9				AK143260;Braveheart;Bravheart
200152506	GSE152506	Bess	OM	T	B	N				AppNL-G-F;APPNL-G-F
200171657	GSE171657	Bess	D	T	DMSO_Jour2	X4OHT_Jour2				4OHT;hydroxytamoxifen
200171657	GSE171657	Bess	D	T	DMSO_Jour4	X4OHT_Jour4				4OHT;hydroxytamoxifen	2 timepoints.
200088187	GSE88187	Bess	N
200110042	GSE110042	Bess	N
200182735	GSE182735	Bess	N
200207442	GSE207442	Bess	D	T	Model	AMN31				compound 13;anti-inflammatory compounds;Anti-inflammatory compounds
200064779	GSE64779	Bess	KO	T	CD4SP_Control	CD4SP_Id3KO				Id3
200064779	GSE64779	Bess	KO	T	CD4SP_Control	CD4SP_dKO				Id3&Id2
200064779	GSE64779	Bess	KO	T		lymphoma				Id3&Id2	No control.
200133381	GSE133381	Bess	KD	T	MCF7_Oestrogen_3h_siCTRL	MCF7_Oestrogen_3h_siZMIZ1				ZMIZ1
200133381	GSE133381	Bess	KD	T	MCF7_EtOH_3h_siCTRL	MCF7_EtOH_3h_siZMIZ1				ZMIZ1
200133381	GSE133381	Bess	KD	T	T47D_Oestrogen_3h_siCTRL	T47D_Oestrogen_3h_siZMIZ1				ZMIZ1
200133381	GSE133381	Bess	KD	T	T47D_EtOH_3h_siCTRL	T47D_EtOH_3h_siZMIZ1				ZMIZ1
200133381	GSE133381	Bess	KD	T	MDA-MB-231_Oestrogen_3h_siCTRL	MDA-MB-231_Oestrogen_3h_siZMIZ1				ZMIZ1
200133381	GSE133381	Bess	KD	T	MDA-MB-231_EtOH_3h_siCTRL	MDA-MB-231_EtOH_3h_siZMIZ1				ZMIZ1
200133381	GSE133381	Bess	KD	T	MCF7_Oestrogen_6h_siCTRL	MCF7_Oestrogen_6h_siZMIZ1				ZMIZ1
200133381	GSE133381	Bess	KD	T	MCF7_EtOH_6h_siCTRL	MCF7_EtOH_6h_siZMIZ1				ZMIZ1
200133381	GSE133381	Bess	KD	T	T47D_Oestrogen_6h_siCTRL	T47D_Oestrogen_6h_siZMIZ1				ZMIZ1
200133381	GSE133381	Bess	KD	T	T47D_EtOH_6h_siCTRL	T47D_EtOH_6h_siZMIZ1				ZMIZ1
200133381	GSE133381	Bess	KD	T	MDA-MB-231_Oestrogen_3h_siCTRL	MDA-MB-231_Oestrogen_6h_siZMIZ1				ZMIZ1
200133381	GSE133381	Bess	KD	T	MDA-MB-231_EtOH_6h_siCTRL	MDA-MB-231_EtOH_6h_siZMIZ1				ZMIZ1
200133381	GSE133381	Bess	KD	T	MCF7_Oestrogen_12h_siCTRL	MCF7_Oestrogen_12h_siZMIZ1				ZMIZ1
200133381	GSE133381	Bess	KD	T	MCF7_EtOH_12h_siCTRL	MCF7_EtOH_12h_siZMIZ1				ZMIZ1
200133381	GSE133381	Bess	KD	T	T47D_Oestrogen_12h_siCTRL	T47D_Oestrogen_12h_siZMIZ1				ZMIZ1
200133381	GSE133381	Bess	KD	T	T47D_EtOH_12h_siCTRL	T47D_EtOH_12h_siZMIZ1				ZMIZ1
200133381	GSE133381	Bess	KD	T	MDA-MB-231_Oestrogen_12h_siCTRL	MDA-MB-231_Oestrogen_12h_siZMIZ1				ZMIZ1
200133381	GSE133381	Bess	KD	T	MDA-MB-231_EtOH_12h_siCTRL	MDA-MB-231_EtOH_12h_siZMIZ1				ZMIZ1
200133381	GSE133381	Bess	KD	T	MCF7_Oestrogen_24h_siCTRL	MCF7_Oestrogen_24h_siZMIZ1				ZMIZ1
200133381	GSE133381	Bess	KD	T	MCF7_EtOH_12h_siCTRL	MCF7_EtOH_24h_siZMIZ1				ZMIZ1
200133381	GSE133381	Bess	KD	T	T47D_Oestrogen_24h_siCTRL	T47D_Oestrogen_24h_siZMIZ1				ZMIZ1
200133381	GSE133381	Bess	KD	T	T47D_EtOH_24h_siCTRL	T47D_EtOH_24h_siZMIZ1				ZMIZ1
200133381	GSE133381	Bess	KD	T	MDA-MB-231_Oestrogen_24h_siCTRL	MDA-MB-231_Oestrogen_24h_siZMIZ1				ZMIZ1
200133381	GSE133381	Bess	KD	T	MDA-MB-231_EtOH_24h_siCTRL	MDA-MB-231_EtOH_24h_siZMIZ1				ZMIZ1	4 experimental variables: ZMIZ1 KD/ctrl, 2 treatments (EtOH/Oestrogen), 4 time points, 3 cell lines.
200243650	GSE243650	Bess	D	T	rTg4510 [C	rTg4510+3TC				3TC;Lamivudine
200140137	GSE140137	Bess	OE	T	Col-0	35S-COLDAIR				COLDAIR
200141035	GSE141035	Bess	N
200122843	GSE122843	Bess	D	T	DMSO	400nM IBET				BET inhibitor;IBET;I-BET
200122843	GSE122843	Bess	D	T	DMSO	600nM IBET				BET inhibitor;IBET;I-BET
200122843	GSE122843	Bess	D	T	DMSO	800nM IBET				BET inhibitor;IBET;I-BET
200122843	GSE122843	Bess	D	T	DMSO	1000nM IBET				BET inhibitor;IBET;I-BET
200120201	GSE120201	Bess	D	T	Bru_Dox_r	Bru_Dox_DMOG				DMOG
200120201	GSE120201	Bess	D	T	Bru_H2O_r	Bru_H2O_DMOG				DMOG
200120201	GSE120201	Bess	D	T	Bru_H2O_DMOG	Bru_Dox_DMOG				Dox;doxycycline
200120201	GSE120201	Bess	D	T	Bru_Dox_r	Bru_Dox_DRB10				DRB
200120201	GSE120201	Bess	D	T	Bru_Dox_r	Bru_Dox_DRB20				DRB
200120201	GSE120201	Bess	D	T	Bru_Dox_r	Bru_Dox_DRB5				DRB
200120201	GSE120201	Bess	D	T	Bru_H2O_r	Bru_H2O_DRB10				DRB
200120201	GSE120201	Bess	D	T	Bru_H2O_r	Bru_H2O_DRB20				DRB
200120201	GSE120201	Bess	D	T	Bru_H2O_r	Bru_H2O_DRB5				DRB	Multiple timepoints.
200120201	GSE120201	Bess	D	T	Bru_H2O_r	Bru_Dox_r				Dox;doxycycline
200120201	GSE120201	Bess	D	T	polII_Dox_r	polII_Dox_DRB0				DRB
200120201	GSE120201	Bess	D	T	polII_Dox_r	polII_Dox_DRB10				DRB
200120201	GSE120201	Bess	D	T	polII_Dox_r	polII_Dox_DRB20				DRB
200120201	GSE120201	Bess	D	T	polII_Dox_r	polII_Dox_DRB5				DRB
200120201	GSE120201	Bess	D	T	polII_H2O_r	polII_H2O_DRB0				DRB
200120201	GSE120201	Bess	D	T	polII_H2O_r	polII_H2O_DRB10				DRB
200120201	GSE120201	Bess	D	T	polII_H2O_r	polII_H2O_DRB20				DRB
200120201	GSE120201	Bess	D	T	polII_H2O_r	polII_H2O_DRB5				DRB	Multiple timepoints.
200120201	GSE120201	Bess	D	T	polII_H2O_r	polII_Dox_r				Dox;doxycycline
200120201	GSE120201	Bess	D	T	GRO_H2O	GRO_Dox				Dox;doxycycline
200120201	GSE120201	Bess	D	T	NET_H2O	NET_Dox				Dox;doxycycline
200120201	GSE120201	Bess	D	T	Ser2_H2O	Ser2_Dox				Dox;doxycycline
200120201	GSE120201	Bess	KO	T	wt_Dox_avi	dn_Dox_avi		input		TFIIS
200120201	GSE120201	Bess	KO	T	wt_Dox_polII	dn_Dox_polII		input		TFIIS
200239661	GSE239661	Bess	KO	T	BC	wt				Tent5b;TENT5B&Tent5c;TENT5C	Dual peturbation
200144291	GSE144291	Bess	D	T	Naïve	ABX				antibiotics
200144291	GSE144291	Bess	D	T	ABX	PBS				phosphate buffered saline;PBS
200144291	GSE144291	Bess	D	T	ABX	AXPN				amoxapine;AXPN
200144291	GSE144291	Bess	D	T	ABX	DXP				doxapram;DXP
200144291	GSE144291	Bess	D	T	ABX	TFP				trifluoperazine;TFP	Multiple drugs tested
200078961	GSE78961	Bess	KO	T	RNA of TSC2+/+ control generated from hESC cell line 2	RNA of TSC2+/- cell line generated from hESC cell line 2				TSC2
200078961	GSE78961	Bess	KO	T	RNA of TSC2+/+ control generated from hESC cell line 2	RNA of TSC2-/- cell line generated from hESC cell line 2				TSC2
200078961	GSE78961	Bess	KO	T	RNA of TSC2+/+ control generated from hESC cell line 3	RNA of TSC2+/- cell line generated from hESC cell line 3				TSC2
200078961	GSE78961	Bess	KO	T	RNA of TSC2+/+ control generated from hESC cell line 3	RNA of TSC2-/- cell line generated from hESC cell line 3				TSC2
200078961	GSE78961	Bess	KO	T	(RPF) of TSC2+/+ control generated from hESC cell line 2	(RPF) of TSC2+/- cell line generated from hESC cell line 2				TSC2
200078961	GSE78961	Bess	KO	T	(RPF) of TSC2+/+ control generated from hESC cell line 2	(RPF) of TSC2-/- cell line generated from hESC cell line 2				TSC2
200078961	GSE78961	Bess	KO	T	(RPF) of TSC2+/+ control generated from hESC cell line 3	(RPF) of TSC2+/- cell line generated from hESC cell line 3				TSC2
200078961	GSE78961	Bess	KO	T	(RPF) of TSC2+/+ control generated from hESC cell line 3	(RPF) of TSC2-/- cell line generated from hESC cell line 3				TSC2	2 cell lines, total RNA/Ribosome protected fragments.
200078961	GSE78961	Bess	D	T	TSC2+/+ cells (number 15) treated with DMSO	TSC2+/+ cells (number 15) treated with AZD-8055				AZD-8055
200078961	GSE78961	Bess	D	T	TSC2+/+ cells (number 15) treated with DMSO	TSC2+/+ cells (number 15) treated with Rapamycin				Rapamycin
200078961	GSE78961	Bess	D	T	TSC2+/+ cells (number 16) treated with DMSO	TSC2+/+ cells (number 16) treated with AZD-8055				AZD-8055
200078961	GSE78961	Bess	D	T	TSC2+/+ cells (number 16) treated with DMSO	TSC2+/+ cells (number 16) treated with Rapamycin				Rapamycin
200078961	GSE78961	Bess	D	T	TSC2-/- cells (number 19) treated with DMSO	TSC2-/- cells (number 19) treated with AZD-8055				AZD-8055
200078961	GSE78961	Bess	D	T	TSC2-/- cells (number 19) treated with DMSO	TSC2-/- cells (number 19) treated with Rapamycin				Rapamycin
200078961	GSE78961	Bess	D	T	TSC2-/- cells (number 19) treated with DMSO	TSC2-/- cells (number 20) treated with AZD-8055				AZD-8055
200078961	GSE78961	Bess	D	T	TSC2-/- cells (number 19) treated with DMSO	TSC2-/- cells (number 20) treated with Rapamycin				Rapamycin	2 genotypes, 4 cell lines, 2 drugs
200096922	GSE96922	Bess	OM	T	HWT	K36R				H3K36	Multiple types of sequencing used.
200129226	GSE129226	Bess	N
200192585	GSE192585	Bess	KO	T	059s	060s				notch3;Notch3
200192585	GSE192585	Bess	KO	T	529s	524s				notch3;Notch3
200209912	GSE209912	Bess	N
200219682	GSE219682	Bess	N
200155383	GSE155383	Bess	N
200088300	GSE88300	Bess	N
200123862	GSE123862	Bess	OE	T	N2 day 4	mir-83 day 4				miR-83;mir-83
200123862	GSE123862	Bess	OE	T	N2 day 12	mir-83 day 12				miR-83;mir-83	Results observed on day 4 and 12.
200146072	GSE146072	Bess	KO	T	con	kiaa1522				KIAA1522;kiaa1522
200191102	GSE191102	Bess	N
200163852	GSE163852	Bess	N
200172629	GSE172629	Bess	N
200227848	GSE227848	Bess	D	T	ctrl	DMOG				DMOG;dimethyloxalylglycine
200245658	GSE245658	Bess	OE	T	WT_HP	5xFAD_HP				APP
200245658	GSE245658	Bess	OE	T	WT_M	5xFAD_M				APP
200245658	GSE245658	Bess	OE	T	WT_LEC	5xFAD_LEC				APP	3 types of brain tissues used.
200158098	GSE158098	Bess	KO	T	WT	runx1				runx1;RUNX1
200185369	GSE185369	Bess	D	T	CTRL	ABX				antibiotic-treated;ABX
200185369	GSE185369	Bess	D	T	ABX	LP				Lactiplantibacillus plantarum-transferred;LP	LP received antibiotics AND LP.
200185369	GSE185369	Bess	D	T	CTRL	LP				Lactiplantibacillus plantarum-transferred;LP&antibiotic-treated;ABX
200107562	GSE107562	Bess	N
200163946	GSE163946	Bess	D	T	1.5h-PBS	1.5h-IL2				mIL-2;IL-2
200163946	GSE163946	Bess	D	T	1.5h-PBS	1.5h-FP				mIL-2/CD25;FP
200163946	GSE163946	Bess	D	T	4h-PBS	4h-IL2				mIL-2;IL-2
200163946	GSE163946	Bess	D	T	4h-PBS	4h-FP				mIL-2/CD25;FP
200163946	GSE163946	Bess	D	T	16h-PBS	16h-IL2				mIL-2;IL-2
200163946	GSE163946	Bess	D	T	16h-PBS	16h-FP				mIL-2/CD25;FP
200163946	GSE163946	Bess	D	T	72h-PBS	72h-IL2				mIL-2;IL-2
200163946	GSE163946	Bess	D	T	72h-PBS	72h-FP				mIL-2/CD25;FP
200163946	GSE163946	Bess	D	T	168h-PBS	168h-FP				mIL-2/CD25;FP	5 timepoints.
200163946	GSE163946	Bess	D	T	High-Dose-PBS	High-Dose-IL2				mIL-2;IL-2
200214412	GSE214412	Bess	KO	T	WT	ABCG1KO				ABCG1
200214412	GSE214412	Bess	KO	T	WT	LysM-DKO				Epsins;Epsin
200084252	GSE84252	Bess	OM	G	GSM2230306;GSM2230307;GSM2230308;GSM2230309;GSM2230326;GSM2230327;GSM2230328;GSM2230329;GSM2230330;GSM2230331;GSM2230332;GSM2230333;GSM2230334;GSM2230335;GSM2230336;GSM2230337;GSM2230342;GSM2230343;GSM2230344;GSM2230342;GSM2230354;GSM2230355;GSM2230356;GSM2230357;GSM2230358;GSM2230359;GSM2230360;GSM2230361;GSM2230362;GSM2230363;GSM2230364;GSM2230365	GSM2230310;GSM2230311;GSM2230312;GSM2230313;GSM2230314;GSM2230315;GSM2230316;GSM2230317;GSM2230318;GSM2230319;GSM2230320;GSM2230321;GSM2230322;GSM2230323;GSM2230324;GSM2230325;GSM2230338;GSM2230339;GSM2230340;GSM2230341;GSM2230346;GSM2230347;GSM2230348;GSM2230349;GSM2230350;GSM2230351;GSM2230352;GSM2230353;GSM2230366;GSM2230367;GSM2230368;GSM2230369				B6NJ;B6J	B6NJ is the allele after it has been mutated.
200117020	GSE117020	Bess	N
200079735	GSE79735	Bess	KD	T	3691_NT	3691_shRBPJ				RBPJ
200079735	GSE79735	Bess	D	T	3691_DMSO	3691_DAPT_5um				DAPT
200079735	GSE79735	Bess	D	T	3691_DMSO	3691_DAPT_10um				DAPT	2 dosages.
200079735	GSE79735	Bess	KD	T	DMSO_NT	DMSO_shRBPJ				RBPJ
200079735	GSE79735	Bess	KD	T	DAPT_NT	DAPT_shRBPJ				RBPJ
200120874	GSE120874	Bess	KO	G	GSM3735153;GSM3735154	GSM3735151;GSM3735152				Bcl11b
200120874	GSE120874	Bess	KO	G	GSM3735153;GSM3735154	GSM3735155;GSM3735156				Bcl11b	2 experimental variables: Bcl11b KO/WT, EAE/no EAE.
200207085	GSE207085	Bess	N
200136905	GSE136905	Bess	D	T	Stim	FRC				FRC
200136905	GSE136905	Bess	D	T	Stim	IL6				IL-6	Both ATAC-seq and RNA-seq preformed.
200225570	GSE225570	Bess	N
200260787	GSE260787	Bess	D	T	UT 2hr	OM100 2hr				OM-85
200260787	GSE260787	Bess	D	T	UT 2hr	OM300 2hr				OM-85
200260787	GSE260787	Bess	D	T	UT 2hr	OM900 2hr				OM-85
200260787	GSE260787	Bess	D	T	UT 8hr	OM100 8hr				OM-85
200260787	GSE260787	Bess	D	T	UT 8hr	OM300 8hr				OM-85
200260787	GSE260787	Bess	D	T	UT 8hr	OM900 8hr				OM-85	Multiple dosages/timepoints.
200260787	GSE260787	Bess	D	T	UT+ISO 2hr	OM300+ISO 2hr				OM-85
200260787	GSE260787	Bess	D	T	UT+ISO 2hr	Pam3+ISO 2hr				Pam3CSK4
200260787	GSE260787	Bess	D	T	UT+ISO 2hr	LPS+ISO 2hr				LPS
200260787	GSE260787	Bess	D	T	OM300 2hr	OM300+Anti-TLR2 2hr				Anti-TLR2 Ab;TLR2
200260787	GSE260787	Bess	D	T	OM300 2hr	OM300+Anti-TLR4 2hr				Anti-TLR4 Ab;TLR4
200260787	GSE260787	Bess	D	T	OM300 2hr	OM300+Anti-TLR2/4 2hr				Anti-TLR2 Ab;TLR2&Anti-TLR4 Ab;TLR4
200227117	GSE227117	Bess	N
200111150	GSE111150	Bess	N
200154638	GSE154638	Bess	OM	T		POX01907				POX01907
200154638	GSE154638	Bess	OM	T		Ku70				Ku70	No controls.
200185042	GSE185042	Bess	KO	T	WT	KO				Nrg4;Neuregulin 4;NRG4
200185042	GSE185042	Bess	D	G	GSM6061463;GSM6061464;GSM6061465	GSM6061466;GSM6061467				hNRG4-Fc
200155008	GSE155008	Bess	D	T	control	talc				talc;Talc
200171998	GSE171998	Bess	N
200161540	GSE161540	Bess	D	T	Con	TTX				tetrodotoxin;TTX
200133028	GSE133028	Bess	N
200104547	GSE104547	Bess	KO	T	Wildtype H3K9	AGO1 deletion H3K9				AGO1
200104547	GSE104547	Bess	KO	T	Wildtype H3K9	CCR4 deletion H3K9				CCR4
200104547	GSE104547	Bess	OM	T	CCR4 deletion H3K9	CCR4 deletion and feb1 mutant				feb1;Feb1
200208445	GSE208445	Bess	N
200255633	GSE255633	Bess	N
200059611	GSE59611	Bess	D	T	background	Orb2B_overexpressing				hygromycin B
200070101	GSE70101	Bess	N
200126027	GSE126027	Bess	OM	T	WT	KS1				Kmt2d
200179491	GSE179491	Bess	KO	T	WT	KO				Brd4;BRD4
200144360	GSE144360	Bess	KO	T	WT	KO				miR140;miR-140;MiR140;Mir140
200166328	GSE166328	Bess	N
200163007	GSE163007	Bess	OM	T	Col	asil1-1-b				ASIL1;asil1-1
200163007	GSE163007	Bess	OM	T	Col	asil2-1-b				ASIL2;asil2-1
200163007	GSE163007	Bess	OM	T	Ler	asil2-2-b				ASIL2;asil2-2
200213352	GSE213352	Bess	N
200139321	GSE139321	Bess	D	T	Control	cAMP				CPT-cAMP
200139321	GSE139321	Bess	KO	T	Parental	ΔSOX10				SOX10
200196139	GSE196139	Bess	KO	T	Wild-type time 0	KO time 0				Cdc14ab;CDC14A;CDC14
200196139	GSE196139	Bess	KO	T	Wild-type time 5	KO time 5				Cdc14ab;CDC14A;CDC14	2 time points.
200134098	GSE134098	Bess	N
200247992	GSE247992	Bess	OM	T		H				H3K36	No controls.
200163232	GSE163232	Bess	D	T	DMSO	8800				H3B-8800;8800
200099405	GSE99405	Bess	N
200045137	GSE45137	Bess	N
200234495	GSE234495	Bess	KO	T	Loxp Chow	Cre Chow				Acot2
200234495	GSE234495	Bess	KO	T	Loxp Fasted	Cre Fasted				Acot2
200234495	GSE234495	Bess	KO	T	Loxp HFD	Cre HFD				Acot2	3 different diet plans: regular chow, fasted, and high fat diet.
200142034	GSE142034	Bess	N
200086381	GSE86381	Bess	N
200248760	GSE248760	Bess	N
200173829	GSE173829	Bess	OM	T	WT	VE				V600E
200101939	GSE101939	Bess	KO	T	WT	KO				H2A.Z;H2AZ
200211466	GSE211466	Bess	KO	G	GSM6473055;GSM6473056;GSM6473057;GSM6473058;GSM6473059	GSM6473047;GSM6473048;GSM6473049;GSM6473050;GSM6473051				Vhl&Trp53&Rb1	3 genes knocked out simultaneously.
200221569	GSE221569	Bess	N
200232044	GSE232044	Bess	D	T	Untreated	Baricitinib				Baricitinib;BARI
200232044	GSE232044	Bess	D	T	Untreated	Upadacitinib				Upadacitinib;UPA	2 different drugs tested.
200207928	GSE207928	Bess	KO	T	3m-Control	3m-GliaKO				ABCA1;Abca1;ATP-binding cassette transporter 1
200207928	GSE207928	Bess	KO	T	12m-Control	12m-GliaKO				ABCA1;Abca1;ATP-binding cassette transporter 1	2 time points.
200178774	GSE178774	Bess	D	G	GSM5397468;GSM5397469;GSM5397470;GSM5397471	GSM5397472;GSM5397473;GSM5397474;GSM5397475;GSM5397476				testosterone;Testosterone
200178774	GSE178774	Bess	D	G	GSM5397477;GSM5397478;GSM5397479;GSM5397480;GSM5397481	GSM5397482;GSM5397483;GSM5397484;GSM5397485;GSM5397486				testosterone;Testosterone	2 tissues: liver and muscle.
200250373	GSE250373	Bess	OM	T	wt glucose	∆mftG glucose				MftG;mftG
200250373	GSE250373	Bess	OM	T	wt ethanol	∆mftG ethanol				MftG;mftG	Both wild-type and experimental incubated in either glucose or ethanol.
200196610	GSE196610	Bess	D	T	Senescence Parkin: Parkin	Senescence Parkin +CCCP				CCCP
200196610	GSE196610	Bess	KO	T	Empty CRISPR Proliferating	Bax/Bak CRISPR Proliferating				Bax;BAK&Bak;BAX
200196610	GSE196610	Bess	KO	T	Empty CRISPR Senescent	Bax/Bak CRISPR Senescent				Bax;BAK&Bak;BAX	Fibroblasts were either proliferating or senescent.
200223646	GSE223646	Bess	N
200075160	GSE75160	Bess	KD	T	mock	ets4				ets-4;ETS-4;Ets-4
200085591	GSE85591	Bess	KO	T	wt_rep	drpl15b				RP
200085591	GSE85591	Bess	KO	T	wt_rep	drpl6a				RP
200085591	GSE85591	Bess	KO	T	wt_rep	drps27b				RP
200085591	GSE85591	Bess	KO	T	wt_rep	drpl7a				RP
200085591	GSE85591	Bess	KO	T	wt_rep	drpl9a				RP
200085591	GSE85591	Bess	OE	T	wt_met	PADH1-GCN4				GCN4
200085591	GSE85591	Bess	OE	T	wt_ura3	PGAL-GST-GCN4				GCN4
200085591	GSE85591	Bess	OM	T	wt_met	PADH1-GCN4S242L				GCN4	5 RPKO strains, 2 GCN4 OE strains, 1 GCN4 mutant strain.
200095617	GSE95617	Bess	D	T	HSC_PBS inj-day7	HSC_β-glucan inj-day7				β-glucan
200095617	GSE95617	Bess	D	T	HSC_PBS inj-day28	HSC_β-glucan inj-day28				β-glucan
200095617	GSE95617	Bess	D	T	MPP_PBS inj-day28	MPP_β-glucan inj-day28				β-glucan	2 timepoints, 2 cell types.
200095617	GSE95617	Bess	D	T	PBS inj-5FU	β-glucan inj-5FU				β-glucan&5-fluouracil;5-FU	2 drugs administered.
200205992	GSE205992	Bess	N
200132759	GSE132759	Bess	OE	T	CGRP-C	CGRP-FGFR1				FGFR1;Fgfr1;Fibroblast growth factor receptor 1
200132759	GSE132759	Bess	OE	T	CGRP-C	CGRP-Mycl				Mycl;mycl
200118081	GSE118081	Bess	N
200144830	GSE144830	Bess	D	T	DMSO	TMP269				TMP269
200235531	GSE235531	Bess	KO	T	cells, Control	KO				Epas1;EPAS1
200235531	GSE235531	Bess	D	T	Control_	Daprodustat				Daprodustat
200094594	GSE94594	Bess	D	T	EL	CL				curcumin liposomes
200094594	GSE94594	Bess	D	G	GSM2479006;GSM2479007;GSM2479008	GSM2479009;GSM2479010;GSM2479011				curcumin liposomes
200094594	GSE94594	Bess	D	G	GSM2479006;GSM2479007;GSM2479008	GSM2479012;GSM2479013;GSM2479014				calcitriol liposomes
200033178	GSE33178	Bess	N
200198147	GSE198147	Bess	D	T	A549-AtRDR1(-)Dox	A549-AtRDR1(+)Dox				Dox
200198147	GSE198147	Bess	D	T	A549-OsRDR1(-)Dox	A549-OsRDR1(+)Dox				Dox
200198147	GSE198147	Bess	D	T	HCT116-OsRDR1(-)Dox	HCT116-OsRDR1(+)Dox				Dox
200198147	GSE198147	Bess	D	T	HepG2-AtRDR1(-)Dox	HepG2-AtRDR1(+)Dox				Dox
200198147	GSE198147	Bess	D	T	HepG2-OsRDR1(-)Dox	HepG2-OsRDR1(+)Dox				Dox
200198147	GSE198147	Bess	D	T	HeLa-AtRDR1(-)Dox	HeLa-AtRDR1(+)Dox				Dox
200198147	GSE198147	Bess	D	T	HeLa-OsRDR1(-)Dox	HeLa-OsRDR1(+)Dox				Dox
200198147	GSE198147	Bess	D	T	H1299-AtRDR1(-)Dox	H1299-AtRDR1(+)Dox				Dox
200198147	GSE198147	Bess	D	T	H1299-OsRDR1(-)Dox	H1299-OsRDR1(+)Dox				Dox
200198147	GSE198147	Bess	D	T	Jurkat-AtRDR1(-)Dox	Jurkat-AtRDR1(+)Dox				Dox
200198147	GSE198147	Bess	D	T	K562-AtRDR1(-)Dox	K562-AtRDR1(+)Dox				Dox
200198147	GSE198147	Bess	D	T	K562-OsRDR1(-)Dox	K562-OsRDR1(+)Dox				Dox
200198147	GSE198147	Bess	D	T	NIH/3T3-AtRDR1(-)Dox	NIH/3T3-AtRDR1(+)Dox				Dox
200198147	GSE198147	Bess	D	T	NIH/3T3-OsRDR1(-)Dox	NIH/3T3-OsRDR1(+)Dox				Dox
200198147	GSE198147	Bess	D	T	RPE-1-AtRDR1(-)Dox	RPE-1-AtRDR1(+)Dox				Dox
200198147	GSE198147	Bess	D	T	RPE-1-OsRDR1(-)Dox	RPE-1-OsRDR1(+)Dox				Dox
200198147	GSE198147	Bess	D	T	WPMY-1-AtRDR1(-)Dox	WPMY-1-AtRDR1(+)Dox				Dox
200198147	GSE198147	Bess	D	T	WPMY-1-OsRDR1(-)Dox	WPMY-1-OsRDR1(+)Dox				Dox	2 species, 10 cell lines.
200198147	GSE198147	Bess	GD	T	A549-WT	A549-AtRDR1(+)Dox				Dox&RDR1
200198147	GSE198147	Bess	GD	T	A549-WT	A549-OsRDR1(+)Dox				Dox&RDR1
200198147	GSE198147	Bess	GD	T	HCT116-WT	HCT116-OsRDR1(+)Dox				Dox&RDR1
200198147	GSE198147	Bess	GD	T	HepG2-WT	HepG2-AtRDR1(+)Dox				Dox&RDR1
200198147	GSE198147	Bess	GD	T	HepG2-WT	HepG2-OsRDR1(+)Dox				Dox&RDR1
200198147	GSE198147	Bess	GD	T	HeLa-WT	HeLa-AtRDR1(+)Dox				Dox&RDR1
200198147	GSE198147	Bess	GD	T	HeLa-WT	HeLa-OsRDR1(+)Dox				Dox&RDR1
200198147	GSE198147	Bess	GD	T	H1299-WT	H1299-AtRDR1(+)Dox				Dox&RDR1
200198147	GSE198147	Bess	GD	T	H1299-WT	H1299-OsRDR1(+)Dox				Dox&RDR1
200198147	GSE198147	Bess	GD	T	Jurkat-WT	Jurkat-AtRDR1(+)Dox				Dox&RDR1
200198147	GSE198147	Bess	GD	T	K562-WT	K562-AtRDR1(+)Dox				Dox&RDR1
200198147	GSE198147	Bess	GD	T	K562-WT	K562-OsRDR1(+)Dox				Dox&RDR1
200198147	GSE198147	Bess	GD	T	NIH/3T3-WT	NIH/3T3-AtRDR1(+)Dox				Dox&RDR1
200198147	GSE198147	Bess	GD	T	NIH/3T3-WT	NIH/3T3-OsRDR1(+)Dox				Dox&RDR1
200198147	GSE198147	Bess	GD	T	RPE-1-WT	RPE-1-AtRDR1(+)Dox				Dox&RDR1
200198147	GSE198147	Bess	GD	T	RPE-1-WT	RPE-1-OsRDR1(+)Dox				Dox&RDR1	Dual drug and gene pertubation.
200198147	GSE198147	Bess	OE	T	A549-WT (+)Dox-xenograft	A549-RDR1-Mut (+)Dox-xenograft				RDR1
200198147	GSE198147	Bess	OE	T	A549-WT (+)Dox-xenograft	A549-AtRDR1 (+)Dox-xenograft				RDR1
200198147	GSE198147	Bess	OE	T	A549-WT (+)Dox-xenograft	A549-OsRDR1 (+)Dox-xenograft				RDR1
200198147	GSE198147	Bess	OE	T	H1299-WT (+)Dox-xenograft	H1299-RDR1-Mut (+)Dox-xenograft				RDR1
200198147	GSE198147	Bess	OE	T	H1299-WT (+)Dox-xenograft	H1299-OsRDR1 (+)Dox-xenograft				RDR1
200198147	GSE198147	Bess	OE	T	PC-3-WT (+)Dox-xenograft	PC-3-RDR1-Mut (+)Dox-xenograft				RDR1
200198147	GSE198147	Bess	OE	T	PC-3-WT (+)Dox-xenograft	PC-3-OsRDR1 (+)Dox-xenograft				RDR1
200198147	GSE198147	Bess	OE	T	Jurkat-Vector (+)Dox-xenograft	Jurkat-RDR1-Mut (+)Dox-xenograft				RDR1
200198147	GSE198147	Bess	OE	T	Jurkat-Vector (+)Dox-xenograft	Jurkat-AtRDR1 (+)Dox-xenograft				RDR1
200198147	GSE198147	Bess	OE	T	NALM6-Vector (+)Dox-xenograft	NALM6-RDR1-Mut (+)Dox-xenograft				RDR1
200198147	GSE198147	Bess	OE	T	NALM6-Vector (+)Dox-xenograft	NALM6-OsRDR1 (+)Dox-xenograft				RDR1	5 cell lines.
200198147	GSE198147	Bess	OE	T	A549 (R-WT)-nano	A549 (R-Mut)-nano				RDR1
200198147	GSE198147	Bess	OE	T	A549 (R-WT)-nano	A549 (R-PE)-nano				RDR1
200198147	GSE198147	Bess	OE	T	HeLa (R-WT)-nano	HeLa (R-Mut)-nano				RDR1
200198147	GSE198147	Bess	OE	T	HeLa (R-WT)-nano	HeLa (R-PE)-nano				RDR1	RDR1 delivered via nanoparticles.
200198147	GSE198147	Bess	OE	T	A549--WT	A549-OsRDR1-AAV				RDR1
200198147	GSE198147	Bess	OE	T	A549--WT	HeLa-AtRDR1 (-)Dox				RDR1
200198147	GSE198147	Bess	GD	T	A549--WT	HeLa-AtRDR1 (+)Dox				Dox&RDR1
200198147	GSE198147	Bess	D	T	HeLa-AtRDR1 (-)Dox	HeLa-AtRDR1 (+)Dox				Dox
200198147	GSE198147	Bess	OE	T	H1299--WT	H1299-AtRDR1 (-)Dox				RDR1
200198147	GSE198147	Bess	GD	T	H1299--WT	H1299-AtRDR1 (+)Dox				Dox&RDR1
200198147	GSE198147	Bess	D	T	H1299-AtRDR1 (-)Dox	H1299-AtRDR1 (+)Dox				Dox
200198147	GSE198147	Bess	OE	T	K562--WT	K562-AtRDR1 (-)Dox				RDR1
200198147	GSE198147	Bess	GD	T	K562--WT	K562-AtRDR1 (+)Dox				Dox&RDR1
200198147	GSE198147	Bess	D	T	K562-AtRDR1 (-)Dox	K562-AtRDR1 (+)Dox				Dox
200198147	GSE198147	Bess	D	T	DMSO	Palb				palbociclib
200199226	GSE199226	Bess	N
200173713	GSE173713	Bess	D	T	veh	cyclo				HPβCD;HPBCD
200228264	GSE228264	Bess	N
200181504	GSE181504	Bess	D	G	GSM5503690;GSM5503694	GSM5503692;GSM5503696				MSG;monosodium glutamate
200181504	GSE181504	Bess	D	G	GSM5503697;GSM5503700	GSM5503703;GSM5503706				MSG;monosodium glutamate
200181504	GSE181504	Bess	D	G	GSM5503698;GSM5503701;	GSM5503704;GSM5503707				MSG;monosodium glutamate
200181504	GSE181504	Bess	D	G	GSM5503689;GSM5503693	GSM5503691;GSM5503695				MSG;monosodium glutamate
200181504	GSE181504	Bess	D	G	GSM5503702;GSM5503699	GSM5503708;GSM5503705				MSG;monosodium glutamate
200181504	GSE181504	Bess	D	G	GSM5503710;GSM5503714	GSM5503712;GSM5503716				MSG;monosodium glutamate
200181504	GSE181504	Bess	D	G	GSM5503717;GSM5503720	GSM5503723;GSM5503726				MSG;monosodium glutamate
200181504	GSE181504	Bess	D	G	GSM5503718;GSM5503721	GSM5503724;GSM5503725;GSM5503727				MSG;monosodium glutamate
200181504	GSE181504	Bess	D	G	GSM5503709;GSM5503713	GSM5503711;GSM5503715				MSG;monosodium glutamate
200181504	GSE181504	Bess	D	G	GSM5503719;GSM5503722	GSM5503728				MSG;monosodium glutamate	2 cell lines, 5 timepoints
200250148	GSE250148	Bess	N
200178884	GSE178884	Bess	KO	T	WT cold	Mettl3 cko cold		input		METTL3
200205777	GSE205777	Bess	D	T	VEH	sulforaphane				DL-sulforaphane
200205777	GSE205777	Bess	D	T	VEH	Tucidinostate				Tucidinostat	2 drugs used.
200214291	GSE214291	Bess	N
200210778	GSE210778	Bess	KD	T	NS	375				Kruppel-like Factor 5
200097404	GSE97404	Bess	N
200133067	GSE133067	Bess	D	T	YC0	YC1				YPD;rich microbial media
200133067	GSE133067	Bess	D	T	YC0	YC2				YPD;rich microbial media
200133067	GSE133067	Bess	D	T	YC0	YC3				YPD;rich microbial media
200133067	GSE133067	Bess	D	T	YC0	YC4				YPD;rich microbial media
200133067	GSE133067	Bess	D	T	YC0	YH1				YPD;rich microbial media
200133067	GSE133067	Bess	D	T	YC0	YH2				YPD;rich microbial media
200133067	GSE133067	Bess	D	T	YC0	YH3				YPD;rich microbial media
200133067	GSE133067	Bess	D	T	YC0	YH4				YPD;rich microbial media
200133067	GSE133067	Bess	D	T	YC0	RC1				RPMI + serum;RPMI
200133067	GSE133067	Bess	D	T	YC0	RC2				RPMI + serum;RPMI
200133067	GSE133067	Bess	D	T	YC0	RC3				RPMI + serum;RPMI
200133067	GSE133067	Bess	D	T	YC0	RC4				RPMI + serum;RPMI
200133067	GSE133067	Bess	D	T	YC0	RH1				RPMI + serum;RPMI
200133067	GSE133067	Bess	D	T	YC0	RH2				RPMI + serum;RPMI
200133067	GSE133067	Bess	D	T	YC0	RH3				RPMI + serum;RPMI
200133067	GSE133067	Bess	D	T	YC0	RH4				RPMI + serum;RPMI	There are 4 timepoints, 2 temperatures.
200102139	GSE102139	Bess	N
200236475	GSE236475	Bess	KO	T	D0-TSC	D0-A11				ADM;Adrenomedullin
200236475	GSE236475	Bess	KO	T	EVT	A11-E				ADM;Adrenomedullin
200236475	GSE236475	Bess	KO	T	ST	A11-S				ADM;Adrenomedullin	2 different cell types.
200198556	GSE198556	Bess	N
200255484	GSE255484	Bess	D	T	control	anti-CTLA-4				anti-CTLA-4
200211945	GSE211945	Bess	KD	T	pLKO	SMAD3KD				SMAD3
200128515	GSE128515	Bess	D	T	LNCAP-DMSO	LNCAP-E7107				E7107
200128515	GSE128515	Bess	D	T	PC3-DMSO	PC3-E7107				E7107
200128515	GSE128515	Bess	D	T	LAPC9-AI-Veh	LAPC9-AI-E7107				E7107
200128515	GSE128515	Bess	D	T	PC3-T-Veh	PC3-T-E7107				E7107	DMSO/vehicle control.
200247720	GSE247720	Bess	KO	T	Control	shDHX15-				DHX15
200247720	GSE247720	Bess	OE	T	shDHX15-	shDHX15+MYC				MYC
200219699	GSE219699	Bess	KO	T		HepG2				SCAF8	No controls.
200090020	GSE90020	Bess	KO	T	WT_INP	KO_INP				Phf8
200090020	GSE90020	Bess	KO	T	WT_H3K4me1	KO_H3K4me1				Phf8
200090020	GSE90020	Bess	KO	T	WT_H3K4me3	KO_H3K4me3				Phf8
200090020	GSE90020	Bess	KO	T	WT H3K27me2	KO_H3K27me2				Phf8
200090020	GSE90020	Bess	KO	T	WT H3K9me2	KO_H3K9me2				Phf8	Multiple cell lines.
200090020	GSE90020	Bess	KO	T	ESC_WT	ESC_KO				Phf8
200090020	GSE90020	Bess	KO	T	NPC_WT	NPC_KO				Phf8
200090020	GSE90020	Bess	KO	T	STR_WT	STR_KO				Phf8
200090020	GSE90020	Bess	KO	T	PFC_WT	PFC_KO				Phf8	Multiple cell types.
200063475	GSE63475	Bess	KD	T	dicer1	mock				Dicer;DICER1;dicer1
200214558	GSE214558	Bess	OM	T	AAVS1	SUPT5H				SUPT5H
200215756	GSE215756	Bess	N
200174713	GSE174713	Bess	N
200262427	GSE262427	Bess	KO	T	WT_LDL	KO_LDL				WEE1
200262427	GSE262427	Bess	KO	G	GSM8169508;GSM8169509;GSM8169510	GSM8169511;GSM8169512;GSM8169513				WEE1	There was a drug treatment of oxLDL used for one set of controls/KO.
200188659	GSE188659	Bess	KO	T	WT	KO				TBK1;Tbk1;Tank-binding kinase-1
200165450	GSE165450	Bess	KO	T	D24_scr	D24_si				CDH18
200070542	GSE70542	Bess	KO	T	CT	KO				Ptf1a;PTF1A
200148572	GSE148572	Bess	D	T	DMSO	zeocin				zeocin
200056888	GSE56888	Bess	N
200196597	GSE196597	Bess	KD	T		GFP				LAMC2
200196597	GSE196597	Bess	KD	T		sh2				LAMC2	No controls, LAMC2 was depleted using 2 different shRNAs.
200190607	GSE190607	Bess	N
200174753	GSE174753	Bess	N
200239979	GSE239979	Bess	N
200149523	GSE149523	Bess	D	G	GSM4504427;GSM4504428;GSM4504429	GSM4504424;GSM4504425;GSM4504426				Dox;dox
200149523	GSE149523	Bess	D	G	GSM4504433;GSM4504434;GSM4504435	GSM4504430;GSM4504431;GSM4504432				Dox;dox
200149523	GSE149523	Bess	KD	G	GSM4504433;GSM4504434;GSM4504435	GSM4504427;GSM4504428;GSM4504429				MCM7
200149523	GSE149523	Bess	KD	G	GSM4504430;GSM4504431;GSM4504432	GSM4504424;GSM4504425;GSM4504426				MCM7
200149523	GSE149523	Bess	D	T	A375_sh_NT	A375_sh_Dox				Dox;dox
200149523	GSE149523	Bess	D	T	A375_wt_NT	A375_wt_Dox				Dox;dox
200149523	GSE149523	Bess	KD	T	A375_wt_NT	A375_sh_NT				MCM7
200149523	GSE149523	Bess	KD	T	A375_wt_Dox	A375_sh_Dox				MCM7	3 experimental variables: MCM7 KD/wt, Dox/no Dox, 2 cell lines.
200199429	GSE199429	Bess	N
200088856	GSE88856	Bess	KO	T	rose.epithelium.rep	JNK.epithelium.rep				JNK;Jnk;cJUN NH2-terminal kinase
200088856	GSE88856	Bess	KO	T	rose.epithelium.susp	JNK.epithelium.susp				JNK;Jnk;cJUN NH2-terminal kinase	Cell cultures are suspended/attached.
200081949	GSE81949	Bess	N
200194371	GSE194371	Bess	N
200121092	GSE121092	Bess	OE	T	U251_CT	U251_N5				NANEP5
200121092	GSE121092	Bess	OE	T	U87_CT	U87_N5				NANEP5	2 cell lines.
200241934	GSE241934	Bess	N
200241852	GSE241852	Bess	D	T	MCF10A_NEO_NT	MCF10A_NEO_PolyIC				Poly IC;PolyIC;polyIC
200241852	GSE241852	Bess	D	T	MCF10A_GRHL2KO_NT	MCF10A_GRHL2KO_PolyIC				Poly IC;PolyIC;polyIC
200241852	GSE241852	Bess	KO	T	MCF10A_NEO_NT	MCF10A_GRHL2KO_NT				GRHL2;Grainyhead-like-2
200241852	GSE241852	Bess	KO	T	MCF10A_NEO_PolyIC	MCF10A_GRHL2KO_PolyIC				GRHL2;Grainyhead-like-2
200113210	GSE113210	Bess	N
200133433	GSE133433	Bess	N
200098248	GSE98248	Bess	D	T	CTRL	6 hours				Tetracycline;tetracycline
200098248	GSE98248	Bess	D	T	CTRL	12 hours				Tetracycline;tetracycline
200098248	GSE98248	Bess	D	T	CTRL	18 hours				Tetracycline;tetracycline
200098248	GSE98248	Bess	D	T	CTRL	24 hours				Tetracycline;tetracycline
200098248	GSE98248	Bess	D	T	CTRL	30 hours				Tetracycline;tetracycline
200098248	GSE98248	Bess	D	T	CTRL	36 hours				Tetracycline;tetracycline
200098248	GSE98248	Bess	D	T	CTRL	42 hours				Tetracycline;tetracycline
200098248	GSE98248	Bess	D	T	CTRL	48 hours				Tetracycline;tetracycline
200098248	GSE98248	Bess	D	T	CTRL	54 hours				Tetracycline;tetracycline
200098248	GSE98248	Bess	D	T	CTRL	60 hours				Tetracycline;tetracycline
200098248	GSE98248	Bess	D	T	CTRL	66 hours				Tetracycline;tetracycline
200098248	GSE98248	Bess	D	T	CTRL	72 hours				Tetracycline;tetracycline
200098248	GSE98248	Bess	D	T	CTRL	78 hours				Tetracycline;tetracycline
200098248	GSE98248	Bess	D	T	CTRL	84 hours				Tetracycline;tetracycline
200098248	GSE98248	Bess	D	T	CTRL	90 hours				Tetracycline;tetracycline	15 timepoints.
200135198	GSE135198	Bess	KO	G	GSM3993382;GSM3993383;GSM3993384	GSM3993388;GSM3993389;GSM3993390				LDLR&ob	Dual Peturbation.
200135198	GSE135198	Bess	KO	T	WT ACE-I	DKO ACE-I				LDLR&ob
200135198	GSE135198	Bess	KO	T	WT_HPC	DKO_HPC				LDLR&ob
200135198	GSE135198	Bess	D	T	WT ACE-I_HPC	WT_HPC				captopril;ACE-inhibitor;ACE-I
200135198	GSE135198	Bess	KO	T	WT ACE-I_HPC	DKO ACE-I_HPC				LDLR&ob
200135198	GSE135198	Bess	D	G	GSM3993382;GSM3993383;GSM3993384	GSM3993385;GSM3993386;GSM3993387				captopril;ACE-inhibitor;ACE-I
200135198	GSE135198	Bess	D	G	GSM3993388;GSM3993389;GSM3993390	GSM3993391;GSM3993392;GSM3993393				captopril;ACE-inhibitor;ACE-I
200135198	GSE135198	Bess	D	T	DKO_HPC	DKO ACE-I_HPC				captopril;ACE-inhibitor;ACE-I
200135198	GSE135198	Bess	D	T	WT_HPC	WT ACE-I_HPC				captopril;ACE-inhibitor;ACE-I	3 experimental variables: ACE-I/no ACE-1, DKO/no DKO, HPC/no HPC (preconditioning).
200152489	GSE152489	Bess	N
200101117	GSE101117	Bess	N
200103169	GSE103169	Bess	OM	T	WT	mutant				Wwtr1;wwtr1
200219958	GSE219958	Bess	KO	T		HepG2				CARHSP1	No controls.
200188821	GSE188821	Bess	N
200197858	GSE197858	Bess	N
200074019	GSE74019	Bess	OE	G	GSM1908214	GSM1908215				Hhex
200074019	GSE74019	Bess	OE	G	GSM1908217	GSM1908218				Hhex
200074019	GSE74019	Bess	OE	G	GSM1908220	GSM1908221				Hhex
200074019	GSE74019	Bess	KO	G	GSM1908213	GSM1908214				Hhex
200074019	GSE74019	Bess	KO	G	GSM1908216	GSM1908217				Hhex
200074019	GSE74019	Bess	KO	G	GSM1908219	GSM1908220				Hhex	Tamoxifen is an important inducer of the KO, however it is not mentioned in the study/sample description.
200101167	GSE101167	Bess	KD	T	NT	siL3				CD95L
200134757	GSE134757	Bess	N
200140266	GSE140266	Bess	D	T	Control	DMaKG				DM-aKG;DMaKG
200155306	GSE155306	Bess	KD	T	WT	MYB134R				MYB134
200226273	GSE226273	Bess	D	T	WT	Model				Na2SeO3
200201421	GSE201421	Bess	OE	T	untreated 6	cdN mRNA treated 6				cdN
200201421	GSE201421	Bess	OE	T	untreated 6	NT5M mRNA treated 6				NT5M
200201421	GSE201421	Bess	OE	T	untreated 6	CT treated				CT
200201421	GSE201421	Bess	OE	T	untreated 12	cdN mRNA treated 12				cdN
200201421	GSE201421	Bess	OE	T	untreated 12	NT5M mRNA treated 12				NT5M
200201421	GSE201421	Bess	OE	T	untreated 12	CT treated 12				CT
200201421	GSE201421	Bess	OE	T	untreated 24	cdN mRNA treated 24				cdN
200201421	GSE201421	Bess	OE	T	untreated 24	NT5M mRNA treated 24				NT5M
200201421	GSE201421	Bess	OE	T	untreated 24	CT treated 24				CT	Encoded by mRNA, not DNA; 3 timepoints.
200104445	GSE104445	Bess	KO	T	293T-34a	4-24-34a				Dicer
200104445	GSE104445	Bess	KO	T	293T-124	4-24-124				Dicer
200104445	GSE104445	Bess	KO	T	293T-MSA	4-24-MSA				Dicer
200104445	GSE104445	Bess	OE	T	293T-MSA	293T-124				miR-34a-3p
200104445	GSE104445	Bess	OE	T	293T-MSA	293T-34a				miR-34a-5p
200104445	GSE104445	Bess	OE	T	4-24-MSA	4-24-124a				miR-34a-3p
200104445	GSE104445	Bess	OE	T	4-24-MSA	4-24-34a				miR-34a-5p	2 cell types, 2 miR treatments, 1 control.
200156634	GSE156634	Bess	N
200053450	GSE53450	Bess	N
200115404	GSE115404	Bess	N
200175245	GSE175245	Bess	N
200101340	GSE101340	Bess	D	T	WT veh	WT TMX				Tamoxifen
200101340	GSE101340	Bess	D	T	G17V veh	G17V TMX				Tamoxifen
200101340	GSE101340	Bess	OE	T	WT veh	G17V veh				RhoA G17V;Rhoaco-G17V;RhoAG17V
200101340	GSE101340	Bess	OE	T	WT TMX	G17V TMX				RhoA G17V;Rhoaco-G17V;RhoAG17V
200264589	GSE264589	Bess	D	T	ntg_vehicle	ntg_TNF				TNFα;tumor necrosis factor α;TNFa
200264589	GSE264589	Bess	D	T	PIAS1KO_vehicle	PIAS1KO_TNF				TNFα;tumor necrosis factor α;TNFa
200264589	GSE264589	Bess	KO	T	ntg_vehicle	PIAS1KO_vehicle				PIAS1
200264589	GSE264589	Bess	KO	T	ntg_TNF	PIAS1KO_TNF				PIAS1
200129024	GSE129024	Bess	N
200199753	GSE199753	Bess	N
200214575	GSE214575	Bess	KO	T	Control	KO				Kdm6b;KDM6B
200074263	GSE74263	Bess	OM	T	Control	Patient				L254F
200148723	GSE148723	Bess	OE	T	infected with control	SYT-SSX				SYT-SSX;SS18-SSX
200148723	GSE148723	Bess	KO	T	pLKO control	CRE recombinase				SYT-SSX;SS18-SSX	KO by CRE recombinase.
200163591	GSE163591	Bess	D	G	GSM4982249;GSM4982250;GSM4982251	GSM4982252;GSM4982253;GSM4982254				CaPB
200259284	GSE259284	Bess	N
200241702	GSE241702	Bess	N
200234501	GSE234501	Bess	N
200097463	GSE97463	Bess	N
200201432	GSE201432	Bess	N
200156903	GSE156903	Bess	D	T	DMSO	VCS				Voclosporin;VCS;voclosporin
200156903	GSE156903	Bess	D	T	DMSO	TAC				tacrolimus;Tacrolimus;TAC
200220540	GSE220540	Bess	KO	T	CDKN2A WT Liver	CDKN2A WT Liver				Cdkn2a;CDKN2A
200220540	GSE220540	Bess	KO	T	CDKN2A WT Diaphragm	CDKN2A KO Diaphragm				Cdkn2a;CDKN2A
200220540	GSE220540	Bess	KO	T	CDKN2A WT Lung	CDKN2A KO Lung
200057694	GSE57694	Bess	N
200089250	GSE89250	Bess	OE	T	control	HNF4α transduction, bio				HNF4α;HNF4a
200089250	GSE89250	Bess	D		control	LEC AZA treatment				azacytidine;AZA;Azacytidine
200089250	GSE89250	Bess	D		HNF4α transduction, bio	HNF4α transduction + AZA treatment				azacytidine;AZA;Azacytidine
200164737	GSE164737	Bess	N
200167420	GSE167420	Bess	KO	G	GSM5104960;GSM5104961	GSM5104962;GSM5104963				Batf;basic leucine zipper transcription factor
200167420	GSE167420	Bess	KO	G	GSM5104964;GSM5104965	GSM5104966;GSM5104967				Batf;basic leucine zipper transcription factor
200167420	GSE167420	Bess	KO	G	GSM5104976;GSM5104977	GSM5104978;GSM5104979				Batf;basic leucine zipper transcription factor
200167420	GSE167420	Bess	KO	G	GSM5104980;GSM5104981	GSM5104982;GSM5104983				Batf;basic leucine zipper transcription factor
200167420	GSE167420	Bess	KO	G	GSM5104984;GSM5104985	GSM5104986;GSM5104987				Batf;basic leucine zipper transcription factor
200167420	GSE167420	Bess	KO	G	GSM5104988;GSM5104989	GSM5104990;GSM5104991				Batf;basic leucine zipper transcription factor
200167420	GSE167420	Bess	KO	G	GSM5104992;GSM5104993	GSM5104994;GSM5104995				Batf;basic leucine zipper transcription factor
200167420	GSE167420	Bess	KO	G	GSM5104996;GSM5104997	GSM5104998;GSM5104999				STAT5
200167420	GSE167420	Bess	KO	G	GSM5105000;GSM5105001	GSM5105002;GSM5105003				STAT5
200167420	GSE167420	Bess	KO	G	GSM5105004;GSM5105005	GSM5105006;GSM5105007				STAT5
200167420	GSE167420	Bess	KO	G	GSM5105008;GSM5105009	GSM5105010;GSM5105011				STAT5	Multiple transcription factors, 2 different KOs.
200167420	GSE167420	Bess	KO	G	GSM5105012;GSM5105013	GSM5105014;GSM5105015				Batf;basic leucine zipper transcription factor
200167420	GSE167420	Bess	KO	G	GSM5105016;GSM5105017	GSM5105018;GSM5105019				Batf;basic leucine zipper transcription factor
200199280	GSE199280	Bess	N
200148061	GSE148061	Bess	N
200111374	GSE111374	Bess	N
200207069	GSE207069	Bess	N
200220607	GSE220607	Bess	N
200087855	GSE87855	Bess	KO	T	WT	KO				MeCP2
200100694	GSE100694	Bess	D	T	LOUCY_DMSO	LOUCY_JQ1				JQ1
200100694	GSE100694	Bess	D	T	LOUCY_DMSO	LOUCY_IBET151				I-BET151
200107646	GSE107646	Bess	N
200217525	GSE217525	Bess	D	G	GSM6721031;GSM6721032;GSM6721033;GSM6721034;GSM6721035	GSM6721036;GSM6721037;GSM6721038;GSM6721039;GSM6721040				PS19 brain lysate;brain lysate;PS19
200217525	GSE217525	Bess	D	G	GSM6721031;GSM6721032;GSM6721033;GSM6721034;GSM6721035	GSM6721041;GSM6721042;GSM6721043;GSM6721044;GSM6721045				thapsigragin;Thapsigargin
200164668	GSE164668	Bess	N
200115367	GSE115367	Bess	OM	T	WTCOLON	APCOLON				Atoh1;ATOH1
200115367	GSE115367	Bess	OM	T	WTSI	APSI				Atoh1;ATOH1	Cell profiles obtained for both small intestine and colon.
200212529	GSE212529	Bess	D	T		immunotherapy				anti-PD-1 immunotherapy;immunotherapy	No controls.
200185479	GSE185479	Bess	N
200193095	GSE193095	Bess	OM	T	wt	brm				brm
200193095	GSE193095	Bess	OM	T	wt	brd1213				brd1&brd2&brd3	Triple pertubation.
200193095	GSE193095	Bess	OM	T	wt	brip12				brip1&brip2	Dual pertubation.
200193095	GSE193095	Bess	OM	T	wt	syd				syd
200193095	GSE193095	Bess	OM	T	wt	swi3d				swi3d
200193095	GSE193095	Bess	OM	T	wt	sys123				sys1&sys2&sys3	Triple pertubation.
200193095	GSE193095	Bess	OM	T	wt	minu12				minu1&minu2	Dual pertubation.
200193095	GSE193095	Bess	OM	T	wt	pms2ab				pms2a&pms2b	Dual pertubation.
200193095	GSE193095	Bess	OM	T	wt	swp73b				swp73b
200193095	GSE193095	Bess	OM	T	wt	bcl7a/b				bcl7a&bcl7b	Dual pertubation.
200193095	GSE193095	Bess	OM	T	wt	an3				an3
200066484	GSE66484	Bess	D	T	4 hr PDGF R	4 hr PDGF + PD325901				PD325901
200066484	GSE66484	Bess	D	T	4 hr FGF R	4 hr FGF + PD325901				PD325901
200066484	GSE66484	Bess	D	T	4 hr PDGF R	4 hr PDGF + LY294002				LY294002
200066484	GSE66484	Bess	D	T	4 hr FGF R	4 hr FGF + LY294002				LY294002	2 types of intital treatments, 2 types of drugs given later.
200197821	GSE197821	Bess	D	T		BME				BME;basement membrane extract
200197821	GSE197821	Bess	D	T		Collagen				collagen I;Collagen I	No controls.
200224082	GSE224082	Bess	KD	T	WT	KD				LSD1;lysine-specific demethylase 1
200224082	GSE224082	Bess	KO	T	LN18_TCPminus	LN18_TCPplus				TCP
200224082	GSE224082	Bess	KO	T	LNZ308_TCPminus	LNZ308_TCPplus				TCP
200224082	GSE224082	Bess	KO	T	NHA_TCPminus	NHA_TCPplus				TCP	TCP is Tranylcypromine, but it is not explicitly mentioned in the sample description (LSD1 inhibitor).
200109157	GSE109157	Bess	D	T	IL2 H3ac	IL2 IL4 H3ac		Input		IL-4;IL4
200109157	GSE109157	Bess	D	T	IL2 H3ac	IL2 TCR H3ac		Input		SIINFEKL
200109157	GSE109157	Bess	D	T	IL2 IL4 H3ac	IL2 IL4 TCR H3ac		Input		SIINFEKL
200109157	GSE109157	Bess	D	T	IL2 CD8	IL2 TCR CD8				SIINFEKL
200109157	GSE109157	Bess	D	T	IL2 CD8	IL2 IL4 CD8				IL-4;IL4
200109157	GSE109157	Bess	D	T	IL2 IL4 CD8	IL2 IL4 TCR CD8				SIINFEKL
200109157	GSE109157	Bess	D	T	IL2 TCR CD8	IL2 IL4 TCR CD8				IL-4;IL4
200228275	GSE228275	Bess	N
200119794	GSE119794	Bess	N
200113237	GSE113237	Bess	N
200189726	GSE189726	Bess	KO	T	Null	Cre				Mdm2
200120693	GSE120693	Bess	OE	G	GSM3408479;GSM3408480	GSM3408477;GSM3408478				HMGB1;High-mobility group B1
200120693	GSE120693	Bess	KD	G	GSM7834035;GSM7834036	GSM7834037;GSM7834038				HMGB1;High-mobility group B1
200120693	GSE120693	Bess	KD	G	GSM8014098;GSM8014099;GSM8014100	GSM8014101;GSM8014102;GSM8014103				HMGB1;High-mobility group B1	2 different sequencing instruments used for KD.
200058702	GSE58702	Bess	N
200104525	GSE104525	Bess	N
200059831	GSE59831	Bess	N
200191087	GSE191087	Bess	N
200156588	GSE156588	Bess	N
200131231	GSE131231	Bess	KD	T	control	Bromo				EP300
200220914	GSE220914	Bess	KO	T	WTCtrl	E4				Zdhhc20;ZDHHC20
200186633	GSE186633	Bess	KO	T	WT_Ali	KO_Ali				CHD1
200186633	GSE186633	Bess	KO	T	WT_C	KO_C				CHD1
200186633	GSE186633	Bess	D	T	KO_C	KO_Ali				Alisertib
200186633	GSE186633	Bess	D	T	WT_C	WT_Ali				Alisertib
200216546	GSE216546	Bess	D	T	DMSO	quercetin				Quercetin;quercetin
200169549	GSE169549	Bess	N
200180909	GSE180909	Bess	KD	T	NC	METTL3				METTL3
200017107	GSE17107	Bess	N
200123320	GSE123320	Bess	D	T		TH9-PC				IL-2&IL-4&TGF-beta;TGF-b
200123320	GSE123320	Bess	D	T		SC				IL-2&IL-15	No controls.
200166345	GSE166345	Bess	D	T	before	after				carboplatin&cyclophosphamide/etoposide&doxorubicin	The patient underwent neoadjuvant chemotherapy.
200165246	GSE165246	Bess	KD	T	S_DHT	T_DHT				TMEFF2
200165246	GSE165246	Bess	KD	T	SDHT	TDHT				TMEFF2
200165246	GSE165246	Bess	D	T	S_DHT	SDHT				DHT;dihydrotestosterone
200165246	GSE165246	Bess	D	T	T_DHT	TDHT				DHT;dihydrotestosterone	2 experimental variables: DHT/no DHT, TMEFF2 KD/no KD.
200223405	GSE223405	Bess	OE	T	HPr1-AR cells, Vector, veh control	HPr1-AR cells, BAZ1A, veh control				BAZ1A
200223405	GSE223405	Bess	OE	T	HPr1-AR cells, Vector, treat	HPr1-AR cells, BAZ1A, treat				BAZ1A
200223405	GSE223405	Bess	OE	T	LNCaP cells, Vector, veh control	LNCaP cells, BAZ1A, veh control				BAZ1A
200223405	GSE223405	Bess	OE	T	LNCaP cells, Vector, treat	LNCaP cells, BAZ1A, treat				BAZ1A
200223405	GSE223405	Bess	OE	T	RC43N cells, Vector, veh contro	RC43N cells, BAZ1A, veh control				BAZ1A
200223405	GSE223405	Bess	OE	T	RC43N cells, Vector, treat	RC43N cells, BAZ1A, treat				BAZ1A
200223405	GSE223405	Bess	OE	T	RC43T cells, Vector, veh control	RC43T cells, BAZ1A, veh control				BAZ1A
200223405	GSE223405	Bess	OE	T	RC43T cells, Vector, treat	RC43T cells, BAZ1A, treat				BAZ1A	Multiple cell types. Vector/treatment variable improperly labeled so it is unusable.
200186199	GSE186199	Bess	D	G	GSM5640199;GSM5640200;GSM5640201;GSM5640202;GSM5640207;GSM5640208;GSM5640209;GSM5640210;GSM5640215;GSM5640216;GSM5640217;GSM5640218	GSM5640203;GSM5640204;GSM5640205;GSM5640206;GSM5640211;GSM5640212;GSM5640213;GSM5640214;GSM5640219;GSM5640220;GSM5640221;GSM5640222				R848;Resiquimod
200223223	GSE223223	Bess	N
200207830	GSE207830	Bess	OM	T	IDH2WT	IDH2R140Q_Rep				IDH
200207830	GSE207830	Bess	D	T	IDH2R140Q_4days_DMSO	IDH2R140Q_4days_AG221				AG-221
200207830	GSE207830	Bess	D	T	IDH2R140Q_7days_DMSO	IDH2R140Q_7days_AG221				AG-221
200135310	GSE135310	Bess	N
200243210	GSE243210	Bess	KO	T	WT	KO				C5aR;complement 5a receptor;C5a receptor
200162275	GSE162275	Bess	N								While this study is technically testing the drug "R", no other information is given to make the drug R distinguishable from the letter R, so it is unusable.
200198235	GSE198235	Bess	N
200056725	GSE56725	Bess	N
200176054	GSE176054	Bess	N
200185904	GSE185904	Bess	KD	T	Ctrl	Smad7				Smad7
200250001	GSE250001	Bess	D	T	GSM7968907	GSM7968908				G-CSF
200141409	GSE141409	Bess	OM	T	WT	Hap				BbHapX;Beauveria bassiana Hapx
200244858	GSE244858	Bess	D	T	control	diquat				diquat;DCK;DQ
200252250	GSE252250	Bess	D	T	Tg	TUDCA				TUDCA;tauroursodeoxycholic acid
200114135	GSE114135	Bess	D	T	activation_status: 0	activation_status: 1	allergy_status:			anti-CD3+CD28;CD3/CD28 Dynabeads
200114135	GSE114135	Bess	D	T	stimulation: 0	stimulation: 1	allergy_phenotype: ;allergy status: ;Sex:			anti-CD3+CD28;CD3/CD28 Dynabeads	Cells were activated via antibodies on Dynabeads.
200109637	GSE109637	Bess	KD	T	ItprCtrl	ItprKD				IP3R
200157622	GSE157622	Bess	KD	T	HepG2_siCTRL	HepG2_siNONO				NONO
200157622	GSE157622	Bess	KD	T	HepG2_siCTRL	HepG2_siSFPQ				SFPQ
200157622	GSE157622	Bess	KD	T	HEK293T_siCTRL	HEK293T_siNONO				NONO
200157622	GSE157622	Bess	KD	T	HEK293T_siCTRL	HEK293T_siSFPQ				SFPQ	2 cell types.
200256463	GSE256463	Bess	N
200181638	GSE181638	Bess	D	T	untreated	aspirin treated				aspirin;Aspirin
200225134	GSE225134	Bess	N
200149966	GSE149966	Bess	KD	T	NT	siID4				ID4;Id4
200085088	GSE85088	Bess	KD	T	siNT_E0h	siCTCF_E0h				CTCF
200085088	GSE85088	Bess	KD	T	siNT_E3h	siCTCF_E3h				CTCF
200085088	GSE85088	Bess	D	T	siNT_E0h	siNT_E3h				Estrogen
200085088	GSE85088	Bess	D	T	siCTCF_E0h	siCTCF_E3h				Estrogen	2 timepoints for Estrogen administration: 0hr (control), 3hr
200115386	GSE115386	Bess	D	T	control	Etoposide				etoposide;ETP;Etoposide
200115386	GSE115386	Bess	D	T	control	Imatinib mesylate				Imatinib mesylate;imatinib mesylate;IMA
200115386	GSE115386	Bess	D	T	control	Cisplatinum				cisplatinum;CDDP;Cisplatinum	3 different drugs tested.
200217769	GSE217769	Bess	KO	T	wt control	KO				p53;P53
200093294	GSE93294	Bess	OM	T	Control_adult	Lola_O				longitudinals lacking;lola;Lola
200093294	GSE93294	Bess	OM	T	control_r	lola-F_				longitudinals lacking;lola;Lola
200093294	GSE93294	Bess	OM	T	control_r	Lola-Null				longitudinals lacking;lola;Lola	3 different mutations tested.
200116779	GSE116779	Bess	D	T	GS control	GS RA24h				retinoic acid
200116779	GSE116779	Bess	D	T	GS control	GS RA72h				retinoic acid
200116779	GSE116779	Bess	D	T	GS control	GS RA120h				retinoic acid
200116779	GSE116779	Bess	D	T	ES control	ES RA120h				retinoic acid	3 time points, 2 types of cells.
200101312	GSE101312	Bess	N
200118569	GSE118569	Bess	N
200224972	GSE224972	Bess	N
200219022	GSE219022	Bess	D	T	pH7.6	pH5.8				hydrochloric acid
200219022	GSE219022	Bess	D	T	pH7.6	pH4.4				hydrochloric acid	2 different dosages given (and 2 resulting pHs)
200112973	GSE112973	Bess	N
200244488	GSE244488	Bess	D	T	treatment: none	treatment: TNF-alpha				TNF-alpha	Other SubSeries within the SuperSeries were N.
200176688	GSE176688	Bess	N
200122405	GSE122405	Bess	KO	T	Dnmt3a+/+	Dnmt3aF/F				Dnmt3a
200190034	GSE190034	Bess	N
200207183	GSE207183	Bess	N
200224420	GSE224420	Bess	KD	T	CSS_ENZ10days	shROR2_ENZ10days				ROR2
200224420	GSE224420	Bess	KD	T		shROR2_Rep				ROR2	No controls.
200224420	GSE224420	Bess	OE	T		_OE_ROR2_				ROR2	No controls.
200193801	GSE193801	Bess	OM	T	30d Heart WT	30d Heart Mutant				CHCHD10
200193801	GSE193801	Bess	OM	T	75d Heart WT	75d Heart Mutant				CHCHD10
200193801	GSE193801	Bess	OM	T	125d Heart WT	125d Heart Mutant				CHCHD10
200193801	GSE193801	Bess	OM	T	225d Heart WT	225d Heart Mutant				CHCHD10	Multiple timepoints.
200057926	GSE57926	Bess	D	T	MEFs-RBFox2-NC	MEFs-RBFox2-DRB		MEFs-Input-DRB		DRB
200057926	GSE57926	Bess	KD	T	MEFs-RBFox2-NC	MEFs-RBFox2-siSUZ12		MEFs-Input-siSUZ12		SUZ12
200057926	GSE57926	Bess	D	T	MEFs-SUZ12-NC	MEFs-SUZ12-DRB		MEFs-Input-DRB		DRB
200057926	GSE57926	Bess	KD	T	MEFs-SUZ12-NC	MEFs-SUZ12-siRBFox2		MEFs-Input-siRBFox2		RBFox2
200057926	GSE57926	Bess	KO	T	Myocyte-Ago2-RBFox2-WT	Myocyte-Ago2-RBFox2-KO				RBFox2
200057926	GSE57926	Bess	KO	T	Heart-WT	Heart-KO				RBFox2
200057926	GSE57926	Bess	KD	T	MEFs-NC	MEFs-siRBFox2				RBFox2
200057926	GSE57926	Bess	KD	T	MEFs-NC	MEFs-siSUZ12				RBFox2
200057926	GSE57926	Bess	KO	T	WT-Week5	KO-Week5				RBFox2
200057926	GSE57926	Bess	KO	T	WT-Week9	KO-Week9				RBFox2
200057926	GSE57926	Bess	KO	T	WT-Week18	KO-Week18				RBFox2
200057926	GSE57926	Bess	KO	T	MAPS-WT	MAPS-KO				RBFox2	Multiple types of sequencing (ChIPseq, CLIPseq, GROseq, RASLseq), timepoints, and target genes.
200114037	GSE114037	Bess	N
200193894	GSE193894	Bess	D	T	No treatment	50 ng diphtheria toxin treatment				diphtheria toxin;DT
200172181	GSE172181	Bess	D	T	_DMSO	_Doxorubicin				Doxorubicin
200172181	GSE172181	Bess	D	T	_DMSO	_Bortezomib				Bortezomib
200172181	GSE172181	Bess	D	T	_DMSO	_Tegretol				Tegretol
200172181	GSE172181	Bess	D	T	_DMSO	_WZ8040				WZ8040
200172181	GSE172181	Bess	D	T	_DMSO	_PHA-767491				PHA-767491
200172181	GSE172181	Bess	D	T	_DMSO	_BI 2536				BI 2536
200172181	GSE172181	Bess	D	T	_DMSO	_Daunorubicin				Daunorubicin
200172181	GSE172181	Bess	D	T	_DMSO	_Nitrendipine				Nitrendipine
200172181	GSE172181	Bess	D	T	_DMSO	_Solifenacin				Solifenacin	Multiple drugs tested.
200219750	GSE219750	Bess	N
200197555	GSE197555	Bess	D	G	GSM5920517;GSM5920518;GSM5920519	GSM5920520;GSM5920521;GSM5920522				trametinib;MEKi;MAP kinse-ERK kinase inhibitor
200197555	GSE197555	Bess	D	G	GSM5920523;GSM5920524;GSM5920525	GSM5920526;GSM5920527;GSM5920528				trametinib;MEKi;MAP kinse-ERK kinase inhibitor	2 types of cells tested.
200247238	GSE247238	Bess	N
200152556	GSE152556	Bess	N
200179495	GSE179495	Bess	D	T	ControlRep	HighRep				lithium cobalt oxide;LCO
200179495	GSE179495	Bess	D	T	ControlRep	IonRep				ion;Ion
200179495	GSE179495	Bess	D	T	ControlRep	LowRep				lithium cobalt oxide;LCO	2 different dosages of LCO given.
200102352	GSE102352	Bess	N
200167506	GSE167506	Bess	N
200129611	GSE129611	Bess	N
200184639	GSE184639	Bess	N
200111004	GSE111004	Bess	D	T	TC71-shNT	TC71-shSA1				doxycycline
200111004	GSE111004	Bess	D	T	TC32-shNT	TC32-shSA1				doxycycline	Doxycyline induced SA1 KD for 2 cell types.
200040050	GSE40050	Bess	D	T	C42B vehicle	C42B treated				DHT
200040050	GSE40050	Bess	D	T	LNCAP vehicle	LNCAP treated				DHT
200040050	GSE40050	Bess	KD	T	C42B siNS	C42B siAR				DHT
200040050	GSE40050	Bess	D	T	C42B AR vehicle	C42B AR treated				DHT
200040050	GSE40050	Bess	D	T	LNCAP AR vehicle	LNCAP AR treated				DHT
200040050	GSE40050	Bess	D	T	22RV1 AR vehicle	22RV1 AR treated				DHT
200040050	GSE40050	Bess	D	T	C42B FOXA1 vehicle	C42B FOXA1 treated				DHT
200040050	GSE40050	Bess	D	T	C42B ACH3 vehicle	C42B ACH3 treated				DHT
200040050	GSE40050	Bess	D	T	LNCAP ACH3 vehicle	LNCAP ACH3 treated				DHT
200040050	GSE40050	Bess	D	T	C42B H3K4ME3 vehicle	C42B H3K4ME3 treated				DHT
200040050	GSE40050	Bess	D	T	LNCAP H3K4ME3 vehicle	LNCAP H3K4ME3 treated				DHT	5 cell lines, 4 chip antibodies.
200111570	GSE111570	Bess	N
200229698	GSE229698	Bess	KO	T	WT,	_GLOko				TRAF7;Traf7
200229698	GSE229698	Bess	KO	T	WT,	_ECko				TRAF7;Traf7
200229698	GSE229698	Bess	KO	T	WT,	_EChet				TRAF7;Traf7	3 types of knockouts: endothelium-specific, endothelim-specific heterozygote, and global knockout.
200119775	GSE119775	Bess	KO	T	WTH	TAZH				TAZ;tafazzin;Tafazzin
200119775	GSE119775	Bess	KO	T	WTN	TAZN				TAZ;tafazzin;Tafazzin	Cells in hypoxia (H) or nomoxia (N).
200087344	GSE87344	Bess	KO	T	wild type	Lmnb1-/-				Lmnb1;Lamin-B1
200136107	GSE136107	Bess	N
200078157	GSE78157	Bess	OM	T	Wildtype RNA-seq	hH1 RNA-seq				H1
200078157	GSE78157	Bess	OM	T	Wildtype Negative control	H1-FLAG				H1
200078157	GSE78157	Bess	OM	T	Wildtype MNase-Seq 20	hH1 MNase-Seq 20				H1
200078157	GSE78157	Bess	OM	T	Wildtype MNase-Seq 60	hH1 MNase-Seq 60				H1	2 types of mutation.
200228240	GSE228240	Bess	KO	G	GSM7117597	GSM7117598				H1.2
200228240	GSE228240	Bess	KO	G	GSM7117598	GSM7117599				H1.3
200228240	GSE228240	Bess	KO	G	GSM7117599	GSM7117600				H1.0&H1.5	Dual pertubation.
200228240	GSE228240	Bess	KO	G	GSM7117600	GSM7117601				H1.4
200228240	GSE228240	Bess	OE	G	GSM7117599	GSM7117602				H1.3
200228240	GSE228240	Bess	OE	G	GSM7117601	GSM7117603				H1.0
200228240	GSE228240	Bess	OE	G	GSM7117601	GSM7117604				H1.5
200228240	GSE228240	Bess	OE	G	GSM7117598	GSM7117605				H1.2
200228240	GSE228240	Bess	OE	G	GSM7117599	GSM7117606				H1.2&H1.3	Dual pertubation.
200114222	GSE114222	Bess	OE	T	Mock miRNA methyl RNA	143-3p miRNA methyl RNA IP		143-3p miRNA methyl RNA control		143-3p miRNA
200114222	GSE114222	Bess	OE	T	Mock miRNA methyl RNA	145-5p miRNA methyl RNA IP		145-5p miRNA methyl RNA control		145-5p miRNA
200114222	GSE114222	Bess	OE	T	Mock miRNA methyl RNA	129-5p miRNA methyl RNA IP		129-5p miRNA methyl RNA control		129-5p miRNA
200240813	GSE240813	Bess	N
200209820	GSE209820	Bess	KO	T	HFF, IgG, HSV-1 4 hpi	KO, IgG, HSV-1 4 hpi				mH2A1;macroH2A1
200209820	GSE209820	Bess	KO	T	HFF, IgG, HSV-1 8 hpi	KO, IgG, HSV-1 8 hpi				mH2A1;macroH2A1
200209820	GSE209820	Bess	KO	T	HFF, IgG, HSV-1 12 hpi	KO, IgG, HSV-1 12 hpi				mH2A1;macroH2A1
200209820	GSE209820	Bess	KO	T	HFF, IgG, Mock	KO, IgG, Mock				mH2A1;macroH2A1
200209820	GSE209820	Bess	KO	T	HFF, H3K27me3, HSV-1 4 hpi	KO, H3K27me3, HSV-1 4 hpi				mH2A1;macroH2A1
200209820	GSE209820	Bess	KO	T	HFF, H3K27me3, HSV-1 8 hpi	KO, H3K27me3, HSV-1 8 hpi				mH2A1;macroH2A1
200209820	GSE209820	Bess	KO	T	HFF, H3K27me3, HSV-1 12 hpi	KO, H3K27me3, HSV-1 12 hpi				mH2A1;macroH2A1
200209820	GSE209820	Bess	KO	T	HFF, H3K27me3, Mock	KO, H3K27me3, Mock				mH2A1;macroH2A1
200209820	GSE209820	Bess	KO	T	HFF, macroH2A1, HSV-1 4 hpi	KO, macroH2A1, HSV-1 4 hpi				mH2A1;macroH2A1
200209820	GSE209820	Bess	KO	T	HFF, macroH2A1, HSV-1 8 hpi	KO, macroH2A1, HSV-1 8 hpi				mH2A1;macroH2A1
200209820	GSE209820	Bess	KO	T	HFF, macroH2A1, HSV-1 12 hpi	KO, macroH2A1, HSV-1 12 hpi				mH2A1;macroH2A1
200209820	GSE209820	Bess	KO	T	HFF, macroH2A1, Mock	KO, macroH2A1, Mock				mH2A1;macroH2A1	3 timepoints post infection (or mock infection), 3 cut&tag antibodies.
200209820	GSE209820	Bess	KO	T	WT, 4 hpi	KO, 4 hpi				mH2A1;macroH2A1
200209820	GSE209820	Bess	KO	T	WT, 8 hpi	KO, 8 hpi				mH2A1;macroH2A1
200209820	GSE209820	Bess	KO	T	WT, 12 hpi	KO, 12 hpi				mH2A1;macroH2A1
200209820	GSE209820	Bess	KO	T	WT, Mock	KO, Mock				mH2A1;macroH2A1	4 timepoints for post infection (or mock infection).
200220491	GSE220491	Bess	OM	T	Col_ip_	pCND1_ip_		pCND1_input		CND1;CHLOROPLAST AND NUCLEUS DUAL-LOCALIZED PROTEIN 1;cnd1
200168143	GSE168143	Bess	KO	T	IL-4Rα+/+	IL-4Rα-/-				IL-4Rα;IL-4R{alpha}
200159009	GSE159009	Bess	N
200133458	GSE133458	Bess	N
200113030	GSE113030	Bess	OM	T	genotype: wildtype	genotype: Ly5.1(mut)				Ly5.1
200196176	GSE196176	Bess	N
200229394	GSE229394	Bess	N
200078489	GSE78489	Bess	N
200160662	GSE160662	Bess	N
200115605	GSE115605	Bess	N
200112567	GSE112567	Bess	D	T		m19z CAR T cells				CD19-targeted CAR;3T3-mCD19;anti-mouse dynabeads;CD19-targeted chimeric antigen receptors
200112567	GSE112567	Bess	D	T		m1928z CAR T cells				CD19-targeted CAR;3T3-mCD19;anti-mouse dynabeads;CD19-targeted chimeric antigen receptors
200112567	GSE112567	Bess	D	T		m19-musBBz CAR T cells				CD19-targeted CAR;3T3-mCD19;anti-mouse dynabeads;CD19-targeted chimeric antigen receptors	No controls.
200131411	GSE131411	Bess	N
200197972	GSE197972	Bess	N
200185641	GSE185641	Bess	D	T	G24con	G24P3				saline-alkali water
200185641	GSE185641	Bess	D	T	G24con	G24P6				saline-alkali water
200185641	GSE185641	Bess	D	T	G48con	G48P3				saline-alkali water
200185641	GSE185641	Bess	D	T	G48con	G48P6				saline-alkali water
200185641	GSE185641	Bess	D	T	G7dcon	G7dP3				saline-alkali water
200185641	GSE185641	Bess	D	T	G7dcon	G7dP6				saline-alkali water	3 timepoints, 2 different water concentrations.
200122393	GSE122393	Bess	KO	T	WT-	KO-				HDAC3
200150646	GSE150646	Bess	OE	T	WT_5m	TG_5m				SNCA
200150646	GSE150646	Bess	OE	T	WT_12m	TG_12m				SNCA	2 timepoints.
200122735	GSE122735	Bess	D	T	CTRL resting	JQ1 resting				JQ1
200122735	GSE122735	Bess	D	T	CTRL activated	JQ1 activated				JQ1	2 variables: JQ1/DMSO, activated/resting.
200111080	GSE111080	Bess	OM	T	WT	MUT	tissue:			Slc39a8
200108077	GSE108077	Bess	N
200158697	GSE158697	Bess	N
200189186	GSE189186	Bess	D	T	DMSO	Olaparib	cell line:			olaparib;Olaparib
200183924	GSE183924	Bess	D	T		Patient				Durvalumab;durvalumab	No controls.
200259221	GSE259221	Bess	KD	T	control	shRNA targeting EVI1				EVI1;ecotropic viral integration site-1
200142378	GSE142378	Bess	D	T	noDox	+48hDox				Dox;Doxycycline
200132882	GSE132882	Bess	N
200210261	GSE210261	Bess	N
200115177	GSE115177	Bess	OE	T	WT-3M	TG-3M				N40K
200115177	GSE115177	Bess	OE	T	WT-12M	TG-12M				N40K	2 timepoints.
200158937	GSE158937	Bess	N
200045657	GSE45657	Bess	N
200199701	GSE199701	Bess	N
200139371	GSE139371	Bess	KO	T	F/F	KO	cell_type:			CD11c
200104462	GSE104462	Bess	D	T	reagent: None	reagent: Erastin				erasin;Erastin
200104462	GSE104462	Bess	D	T	reagent: None	reagent: Ferrostatin-1				Ferrostatin;ferrostatin-1
200203247	GSE203247	Bess	D	T	Vehicle_	SR-3420_				SR-3420
200066911	GSE66911	Bess	OM	T	3b strain	dot1delta				dot1;Dot1
200066911	GSE66911	Bess	OM	T		set1delta				set1;Set1	No controls.
200225701	GSE225701	Bess	D	T	cp0_	cp2_	treatment:			calcium palmitate;CP
200197210	GSE197210	Bess	KD	T	HEC1B_Sh_EV_	HEC1B_Sh_FOXA2_				FOXA2;Foxa2
200116181	GSE116181	Bess	KO	T	WT	Tet2-KO				Tet2
200168774	GSE168774	Bess	N
200119393	GSE119393	Bess	D	T	_UT	_R848	silencing:			R848
200119393	GSE119393	Bess	KD	T	_siC	_siOCT2	treatment:			2025-10-02
200222446	GSE222446	Bess	N
200158979	GSE158979	Bess	OM	T	_WT	_Tex11				TEXT11;Tex11;Text11
200200516	GSE200516	Bess	N
200178867	GSE178867	Bess	OE	T		hsa-miR-106b-5p				miR-106b-5p
200178867	GSE178867	Bess	OE	T		hsa-miR-93-5p				miR-93-5p
200178867	GSE178867	Bess	OE	T		hsa-miR-25-3p				miR-25-3p
200178867	GSE178867	Bess	OE	T		cel-miR-67				miR-67	No controls.
200249232	GSE249232	Bess	N
200099837	GSE99837	Bess	KO	T	WT	KO	treatment:			Nr4a3;NR4A3

## Sheet: 2_corrected_curation
Supplemental table 2: Corrected manual study annotations
Dataset_ID	Accession	Curated_by	Overexpression(OE)_Knockout(KO)_Knockdown(KD)_Other-gene-modulation(OM)_Drug(D)_None(N)_Gene-and-Drug(GD)	Sample_annotation(G=sample_id,T=Term)	Control_samples	Perturbed_samples	Comparison_Requirements	Input_Term	Testing_Condition	Perturbagen_terms	Comments
200232343	GSE232343	Cole	N
200131792	GSE131792	Cole	N
200220013	GSE220013	Cole	D	T		total				dexamethasone	No control samples in this series
200171872	GSE171872	Cole	OE	G	GSM5235975	GSM5235976				DTR	Diphtheria toxin receptor transgene, not overexpression of a normal gene
200115048	GSE115048	Cole	N
200249225	GSE249225	Cole	N
200221587	GSE221587	Cole	KO	T	control	knockout			pancreatic acinar cells	Trip12	NO_SOFT_FILE
200221587	GSE221587	Cole	KO	T	Trip12+/+	Trip12fl/fl			pancreatic tumor	Trip12	NO_SOFT_FILE
200221587	GSE221587	Cole	KO	T	Trip12+/+	Trip12fl/+			pancreatic tumor	Trip12	NO_SOFT_FILE
200079774	GSE79774	Cole	D	T	ctrl	GSI				GSI	Gamma-secretase inhibitor
200153791	GSE153791	Cole	KO	T	WT	KO				SAPAP3;Sapap3
200197989	GSE197989	Cole	KO	T	Vector	KO				HDAC3
200088279	GSE88279	Bess	KD	T		shRNA				TIAL1	No control .
200262368	GSE262368	Bess;Cole	KO	T	WT	KO	age:			MYT1L
200262368	GSE262368	Bess;Cole	KO	T	WT	Het	age:;Sex:			MYT1L	There were 3 genotypes, also male/female samples.
200192548	GSE192548	Bess	KD	T	siNT	OVOL2				MCF10A
200192548	GSE192548	Bess	KD	T	siNT	OVOL1				MCF10A	There were 2 different proteins.
200167283	GSE167283	Bess	KO	T	Ctrl	FOXD2KO				Foxd2;FOX2D
200167283	GSE167283	Bess	KO	T	Ctrl	SATB2KO				Satb2;SATB2	There were 3 genotypes.
200109257	GSE109257	Bess;Cole	KO	T	Control	KO				Keap1
200104590	GSE104590	Bess	N
200099042	GSE99042	Bess	N
200035857	GSE35857	Bess;Cole	KO	T		Rag2(–/–)				Rag2	There is a confounding variable- the KO samples were pro-B and the WT samples were mature B. Therefore, we consider this experiment to be without any controls.
200035857	GSE35857	Bess;Cole	OM	T		(Ebf1/+)				Ebf1	No controls.
200035857	GSE35857	Bess;Cole	KO	T		Ebf1(fl/-)				Ebf1	No controls.
200120596	GSE120596	Bess;Cole	D	T	drug treatment: Placebo	drug treatment: ibuprofen sodium	timepoint:;gender:			Ibuprofen;ibuprofen sodium
200232184	GSE232184	Bess	N
200221579	GSE221579	Bess	N
200100183	GSE100183	Bess	KD	T	shScr	EP400-2				EP400
200100183	GSE100183	Bess	KD	T	shScr	EP400-3				EP400
200100183	GSE100183	Bess	KD	T	shScr	shMYCL				MYCL
200243600	GSE243600	Bess;Cole	D	T	treatment: Normal Diet	treatment: High Salt	tissue:			High Salt;HSD
200233443	GSE233443	Bess	KO	T	WT	KO				GATA
200155918	GSE155918	Bess	D	T	NC	LPS	time points:;Sex:			LPS;lipopolysaccharide
200155918	GSE155918	Bess	D	T	NC	GARD				GARD;gardiquimod	There are many variables: m/f, # of time points, treatment given.
200149390	GSE149390	Bess	KO	T	Ctrl	RAD6BKO				RAD6B
200079412	GSE79412	Bess	KD	T	AM	AR				FPS1&FPS2	Dual Perturbation.
200155203	GSE155203	Bess	KO	T	WT	KO				NSUN6
200124286	GSE124286	Bess	N
200089211	GSE89211	Bess;Cole	KO	T	WT	EED	cell type:	_input		EED	Also, the addition of the comparison requirement was due to a disagreement with RummaGEO, and we concluded that RummaGEO was right.
200089211	GSE89211	Bess;Cole	KO	T	WT	Lhx5(-109)		_input		Lhx5;LHX5
200089211	GSE89211	Bess;Cole	KO	T	WT	Sox1(+35)		_input		Sox1	There were multiple genes knocked out.
200100861	GSE100861	Bess;Cole	KO	T	control	KO				Lats1/2	Dual Perturbation; gene names are not separated.
200067310	GSE67310	Bess	N
200197862	GSE197862	Bess	OE	T	miR-Control	Pro-miR				miR-148a
200162389	GSE162389	Bess;Cole	D	T	NT	PMX53				PMX53
200162389	GSE162389	Bess;Cole	D	T	NT	JEP1375				JEP1375	There were 2 treatments, 1 was cell permeable and the other was not.
200060571	GSE60571	Bess	N
200218242	GSE218242	Bess	N
200151761	GSE151761	Bess	N
200159596	GSE159596	Bess	N								There is a separate file indicating which study is which.
200104134	GSE104134	Bess	D	T		_tension				DMSO
200104134	GSE104134	Bess	D	T		no_tension				nocodazole;benomyl	There was no control.
200100312	GSE100312	Bess	KO	T	Ctrl	KO				HPIP
200100312	GSE100312	Bess	KO	T	Input	ChIPseq				HPIP	NOT_RNA
200112580	GSE112580	Bess	KD	T	Bcwt	lae1				lae1
200112580	GSE112580	Bess	KD	T	Bcwt	vel1*				vel1
200101519	GSE101519	Bess	N								The cells themselves were not being treated with the additives.
200140645	GSE140645	Bess	KO	T	WT_FL_MAC	HZ_MP				c-Maf&MafB	Dual Perturbation
200140645	GSE140645	Bess	KO	T		HZ_MO				c-Maf&MafB	This sample was not appropriately controlled; there is also a dual perturbation.
200161764	GSE161764	Bess	D	G	GSM4914153;GSM4914154	GSM4914155;GSM4914156;GSM4914157;GSM4914158;GSM4914159;GSM4914160				carrageenan;Carrageenan
200099767	GSE99767	Bess	KO	T	SC5314_YPD_None	SC5314_YPD_Acetic				MIG1
200099767	GSE99767	Bess	KO	T	SC5314_YPD_None	SC5314_YPD_Butyric				MIG1
200099767	GSE99767	Bess	KO	T	Mig1_YPM_None	Mig1_YPM_Acetic				MIG1
200099767	GSE99767	Bess	KO	T	Mig1_YPM_None	Mig1_YPM_Butyric				MIG1
200099767	GSE99767	Bess	KO	T	SC5314_YPM_None	SC5314_YPM_Acetic				MIG1
200099767	GSE99767	Bess	KO	T	SC5314_YPM_None	SC5314_YPM_Butyric				MIG1
200099767	GSE99767	Bess	KO	T	Mig1_YPD_None	Mig1_YPD_Acetic				MIG1
200099767	GSE99767	Bess	KO	T	Mig1_YPD_None	Mig1_YPD_Butyric				MIG1	There are 3 variables: genotype (SC51314/Mig1), Media: YPM/YPD, Treatment (none/Acetic/Butyric)
200234507	GSE234507	Bess	KO	T	control	KO				Abca1;ABCA1&Abcg1;ABCG1	Dual Perturbation
200136358	GSE136358	Bess	N
200186745	GSE186745	Bess;Cole	KO	T	genotype: Chaf1b (fl/fl)	genotype: Chaf1b (-/-)				CAF-1;Chaf1b
200217703	GSE217703	Bess	N
200219609	GSE219609	Bess	KO	T		K562				K562	There was no control.
200248721	GSE248721	Bess	KO	T	WT	N1KO				NR1D1
200248721	GSE248721	Bess	KO	T	WT	N2KO				NR2D2
200248721	GSE248721	Bess	KO	T	WT	NdKO				NR1D1&NRD2	Dual Perturbation
200190384	GSE190384	Bess	D	G	GSM5721055;GSM5721056;GSM5721057;GSM5721058;GSM5721059	GSM5721065;GSM5721066;GSM5721067;GSM5721068;GSM5721069				Elacestrant;elacestrant
200190384	GSE190384	Bess	D	G	GSM5721055;GSM5721056;GSM5721057;GSM5721058;GSM5721059	GSM5721060;GSM5721061;GSM5721062;GSM5721063;GSM5721064				fulvestrant
200190384	GSE190384	Bess	D	T	WT plus e2 and elacestrant	MUT plus e2 and elacestrant				Elacestrant;elacestrant
200190384	GSE190384	Bess	D	T	WT plus e2 and fulvestrant	MUT plus e2 and fulvestrant				fulvestrant	Both drugs were tested on MCF7 cells and mutated MCF7 cells
200053779	GSE53779	Bess	OM	T	WT	MUT3				RBM47
200053779	GSE53779	Bess	OM	T	WT	MUT3				doxycycline	RBM47 KO induced by doxycycline.
200263138	GSE263138	Bess	KO	T	genotype: WT	genotype: HDAC6 KO				HDAC6;Histone deacetylase 6
200263138	GSE263138	Bess	OM	T	genotype: WT	genotype: HDAC6 RY				HDAC6;Histone deacetylase 6	The gene was both knocked out and mutated by CRISPR-Cas9
200101544	GSE101544	Bess	OM	T	wild type	mutant				pde6c	RNA was extracted from a pde6c mutant.
200249150	GSE249150	Bess;Cole	OE	T	control-R	RORA-OE		#NAME?		RORA	NOT_RNA
200249150	GSE249150	Bess	OE	T	control-P	PITX1-OE				PITX1
200249150	GSE249150	Bess;Cole	OE	T	control_H3K27AC	RORA_H3K27ac				RORA	NOT_RNA
200249150	GSE249150	Bess;Cole	OE	T	control_H3K27me3	RORA_H3K27me3				RORA	NOT_RNA; There were 2 different ChIP-seqs for RORA-overexpressed LSCs.
200249150	GSE249150	Bess;Cole	OE	T	control_capture	RORA_OE				RORA	NOT_RNA
200073436	GSE73436	Bess	OE	T	Wild-type	Knock-in				AMPK
200220049	GSE220049	Bess	KO	T	intact IL27RA	KO				IL27RA;IL-27Rα;IL-27	NOT_RNA
200232240	GSE232240	Bess;Cole	N	T	pre	post					Dual blockade of proteins. However, they do not name the treatment, so the perturbagen term is left blank and the label is N.
200190655	GSE190655	Bess	OM	T	Cre_	Sf3b1-K700E				Sf3b1
200221710	GSE221710	Bess	KO	T	Serum_RNA	Spop_RNA				SPOP
200221710	GSE221710	Bess	KO	T	Serum_RNA	Zbtb14_RNA				ZBTB14
200221710	GSE221710	Bess	KO	T	Serum_RNA	Mcm3ap_RNA				MCM3AP
200221710	GSE221710	Bess	KO	T	Serum_RNA	Kdm5c_RNA				KDM5C
200208026	GSE208026	Bess	N
200226646	GSE226646	Bess	D	G	GSM7080946;GSM7080947;GSM7080948;GSM7080949;GSM7080950;GSM7080951;GSM7080952	GSM7080953;GSM7080954;GSM7080955;GSM7080956;GSM7080957;GSM7080958;GSM7080959				rhuEPO
200225992	GSE225992	Bess	OM	T	wild type	K700E				SF3B1
200143241	GSE143241	Bess;Cole	KO	T	Wild type	KO	treatment:			TTP	Results were taken at 0 (untreated), 3, 6, and 9 hours.
200143241	GSE143241	Bess;Cole	D	T	Untreated	Lipopolysaccharide 3 hours	genotype:			Lipopolysaccharide;LPS
200143241	GSE143241	Bess;Cole	D	T	Untreated	Lipopolysaccharide 6 hours	genotype:			Lipopolysaccharide;LPS
200143241	GSE143241	Bess;Cole	D	T	Untreated	Lipopolysaccharide 9 hours	genotype:			Lipopolysaccharide;LPS
200241771	GSE241771	Bess	D	T	tibialis_aged_ctrl	tibialis_aged_CHP				Cyclo His-Pro;Cyclo Histidine-Proline;CHP
200241771	GSE241771	Bess	D	T	heart_mdx_ctrl	heart_mdx_CHP				Cyclo His-Pro;Cyclo Histidine-Proline;CHP
200241771	GSE241771	Bess	D	T	gastrocnemius_mdx_ctrl	gastrocnemius_mdx_CHP				Cyclo His-Pro;Cyclo Histidine-Proline;CHP	CHP was tested on 3 types of tissue.
200152664	GSE152664	Bess	N
200150620	GSE150620	Bess	D	T	Control	Clodronate				Clodronate;clodronate
200150620	GSE150620	Bess	D	T	Wheel_	WheelClodronate				Clodronate;clodronate
200224038	GSE224038	Bess	D	T	Untreated	CORT				CORT;corticosteroid
200202049	GSE202049	Bess	D	T		A				MUC5B static
200202049	GSE202049	Bess	D	T		B				LDP static
200202049	GSE202049	Bess	D	T		C				MUC5B with shear
200202049	GSE202049	Bess	D	T		D				LDP with shear	There were no controls.
200118220	GSE118220	Bess;Cole	D	T	OSKM-D-6	OSKM-CBP				CBP30	NOT_RNA
200118220	GSE118220	Bess;Cole	D	T	U-D-6	U-CBP				CBP30	NOT_RNA
200118220	GSE118220	Bess;Cole	OE	T	U-D-6	OSKM-D-6				OSKM	NOT_RNA
200118220	GSE118220	Bess;Cole	OE	T	U-CBP	OSKM-CBP				OKSM	NOT_RNA
200118220	GSE118220	Bess;Cole	D	T	H3K27ac-DMSO	H3K27ac-CBP30		#NAME?		CBP30	NOT_RNA; This table format is not optimized to parse this particular ChIP-Seq study
200118220	GSE118220	Bess;Cole	D	T	H3K18ac-DMSO	H3K18ac-CBP30		#NAME?		CBP30	NOT_RNA; This table format is not optimized to parse this particular ChIP-Seq study
200118220	GSE118220	Bess;Cole	D	T	H3K4me1-DMSO	H3K4me1-CBP30		#NAME?		CBP30	NOT_RNA; This table format is not optimized to parse this particular ChIP-Seq study
200118220	GSE118220	Bess;Cole	D	T	H3K4me3-DMSO	H3K4me3-CBP30				CBP30	NOT_RNA; There were 4 different histone modifications tested with CBP30.
200118220	GSE118220	Bess	D	T	OSKM-DMSO	OSKM-CBP30				CBP30
200118220	GSE118220	Bess	D	T	OSKM-DMSO	OSKM-ICBP112				ICBP112
200118220	GSE118220	Bess	D	T	OSKM-DMSO	OSKM-A485				A485	There were 3 different treatments.
200118220	GSE118220	Bess;Cole	D	T	Uninf-DMSO	Uninf-CBP30				CBP30
200118220	GSE118220	Bess;Cole	D	T	Uninf-DMSO	Uninf-A485				A485
200118220	GSE118220	Bess;Cole	OE	T	transfected with: Uninf	transfected with: OSKM	treatment:			OSKM
200134295	GSE134295	Bess	OM	T	control 90 minutes dT	csl4-ph 90 minutes dT				CSL4;csl4
200134295	GSE134295	Bess	OM	T	control 90 minutes dT	enp1-1 90 minutes dT				ENP1;enp1
200134295	GSE134295	Bess	OM	T	control 90 minutes dT	srm1-ts 90 minutes dT				SRM1;srm1	3 strains tested with dT
200134295	GSE134295	Bess	OM	T	control 90 minutes ribo	csl4-ph 90 minutes ribo				CSL4;csl4
200134295	GSE134295	Bess	OM	T	control 90 minutes ribo	enp1-1 90 minutes ribo				ENP1;enp1
200134295	GSE134295	Bess	OM	T	control 90 minutes ribo	srm1-ts 90 minutes ribo				SRM1;srm1	4 strains tested with ribo.
200134295	GSE134295	Bess	OM	T	control 90 minutes ribo	dis3-1 90 minutes ribo				DIS3;dis3
200134295	GSE134295	Bess	OM	T	control + empty vector	csl4-ph + empty vector				CSL4;csl4
200134295	GSE134295	Bess	OM	T	control + empty vector	enp1-1 + empty vector				ENP1;enp1
200134295	GSE134295	Bess	OM	T	control + Pab1GFP vector	csl4-ph + Pab1GFP vector				CSL4;csl4
200134295	GSE134295	Bess	OM	T	control + Pab1GFP vector	enp1-1 + Pab1GFP vector				ENP1;enp1	2 types of vectors, 2 strains.
200125358	GSE125358	Bess;Cole	KO	T	OTII-WT	KO			MLN	Notch1/2;Notch;Notch1	Was tested on 2 different types of tissue.
200125358	GSE125358	Bess;Cole	KO	T	OTII-WT	KO			Spleen	Notch1/2;Notch;Notch1
200083404	GSE83404	Bess	N
200127118	GSE127118	Bess;Cole	KD	T		K562				NFATC1	No controls.
200156156	GSE156156	Bess;Cole	KO	T	WT	KO	treatment:			Lamin B1;lamin B1;LaminB1	Results were taken on both day 5 and 9.
200137154	GSE137154	Bess	N
200211632	GSE211632	Bess	KD	T	Control EE	Pros-depleted EE				Pros;pros
200211632	GSE211632	Bess;Cole	OE	T	control oDam	oDam-Pros				oDam;Dam&Pros	NOT_RNA; Overexpression of oDam-Pros fusion.
200211632	GSE211632	Bess;Cole	OE	T	control oDam	oDam-Fer1				oDam;Dam&Fer1	NOT_RNA; Overexpression of oDam-Fer1 fusion.
200055735	GSE55735	Bess;Cole	KO	T	Drosha +/+	Drosha -/-				Drosha
200192357	GSE192357	Bess;Cole	OM	G	GSM5745389;GSM5745390;GSM5745391	GSM5745398;GSM5745399;GSM5745400				sigB
200192357	GSE192357	Bess;Cole	OM	G	GSM5745389;GSM5745390;GSM5745391	GSM5745407;GSM5745408;GSM5745409				sigD
200192357	GSE192357	Bess;Cole	OM	G	GSM5745389;GSM5745390;GSM5745391	GSM5745416;GSM5745417;GSM5745418				sigB&sigD&sigE
200192357	GSE192357	Bess;Cole	OM	G	GSM5745389;GSM5745390;GSM5745391	GSM5745425;GSM5745426;GSM5745427				SigB;sigB&SigD;sigD	4 different genotypes tested with the standard light treatment.
200192357	GSE192357	Bess;Cole	OM	G	GSM5745392;GSM5745393;GSM5745394	GSM5745401;GSM5745402;GSM5745403				sigB
200192357	GSE192357	Bess;Cole	OM	G	GSM5745392;GSM5745393;GSM5745394	GSM5745410;GSM5745411;GSM5745412				sigD
200192357	GSE192357	Bess;Cole	OM	G	GSM5745392;GSM5745393;GSM5745394	GSM5745419;GSM5745420;GSM5745421				sigB&sigD&sigE
200192357	GSE192357	Bess;Cole	OM	G	GSM5745392;GSM5745393;GSM5745394	GSM5745428;GSM5745429;GSM5745430				sigC&sigD&sigE	4 different genotypes tested with the bright light treatment.
200192357	GSE192357	Bess;Cole	OM	G	GSM5745395;GSM5745396;GSM5745397	GSM5745404;GSM5745405;GSM5745406				sigB
200192357	GSE192357	Bess;Cole	OM	G	GSM5745395;GSM5745396;GSM5745397	GSM5745413;GSM5745414;GSM5745415				sigD
200192357	GSE192357	Bess;Cole	OM	G	GSM5745395;GSM5745396;GSM5745397	GSM5745422;GSM5745423;GSM5745424				sigB&sigD&sigE
200192357	GSE192357	Bess;Cole	OM	G	GSM5745395;GSM5745396;GSM5745397	GSM5745431;GSM5745432;GSM5745433				sigC&sigD&sigE	4 different genotypes tested with the high temperature treatment.
200148297	GSE148297	Bess	KO	T	WTL	FR2aL				GPX4
200148297	GSE148297	Bess	KO	T	WTR	FR2aR				GPX4
200148297	GSE148297	Bess	KO	T	WTL	FR2dL				GPX4
200148297	GSE148297	Bess	KO	T	WTR	FR2dR				GPX4	Left/Right tumor, Mouse 1/2
200184697	GSE184697	Bess	N
200138939	GSE138939	Bess;Cole	D	G	GSM4123937;GSM4123938	GSM4123941;GSM4123942				DHT
200138939	GSE138939	Bess;Cole	D	G	GSM4123937;GSM4123938	GSM4123943;GSM4123944				enzalutamide
200138939	GSE138939	Bess;Cole	D	G	GSM4123943;GSM4123944	GSM4123939;GSM4123940				DHT
200138939	GSE138939	Bess;Cole	D	G	GSM4123941;GSM4123942	GSM4123939;GSM4123940				enzalutamide
200138939	GSE138939	Bess;Cole	D	G	GSM4123945;GSM4123946	GSM4123949;GSM4123950				DHT
200138939	GSE138939	Bess;Cole	D	G	GSM4123945;GSM4123946	GSM4123951;GSM4123952				enzalutamide
200138939	GSE138939	Bess;Cole	D	G	GSM4123951;GSM4123952	GSM4123947;GSM4123948				DHT
200138939	GSE138939	Bess;Cole	D	G	GSM4123949;GSM4123950	GSM4123947;GSM4123948				enzalutamide
200138939	GSE138939	Bess;Cole	D	G	GSM4123937;GSM4123938	GSM4123939;GSM4123940				DHT&enzalutamide
200138939	GSE138939	Bess;Cole	D	G	GSM4123945;GSM4123946	GSM4123947;GSM4123948				DHT&enzalutamide
200106626	GSE106626	Bess;Cole	KD	T	G48-siSCR	G48-siETV1				ETV1	NOT_RNA
200106626	GSE106626	Bess;Cole	KD	T	G48-siSCR	G48-siFOXF1				FOXF1	NOT_RNA
200106626	GSE106626	Bess;Cole	KD	T	G882-siSCR	G882-siETV1				ETV1	NOT_RNA
200106626	GSE106626	Bess;Cole	KD	T	G882-siSCR	G882-siFOXF1				FOXF1	NOT_RNA
200106626	GSE106626	Bess;Cole	KD	T	T1-siSCR	T1-siETV1				ETV1	NOT_RNA
200106626	GSE106626	Bess;Cole	KD	T	T1-siSCR	T1-siFOXF1				FOXF1	NOT_RNA;3 genotypes, 2 different genes being knocked down.
200106626	GSE106626	Bess;Cole	KD	T	GIST-T1-input	GIST-T1-ETV1				ETV1	NOT_RNA
200106626	GSE106626	Bess;Cole	KD	T	GIST-T1-input	GIST-T1-FOXF1				FOXF1	NOT_RNA
200106626	GSE106626	Bess;Cole	KD	T	GIST-T1-input	MDA-PCa2b-ETV1				ETV1	NOT_RNA2 different cell lines.
200106626	GSE106626	Bess;Cole	KD	T	GIST48-siSCR-ETV1	GIST48-siETV1-ETV1				ETV1	NOT_RNA
200106626	GSE106626	Bess;Cole	KD	T	GIST48-siSCR-FOXF1	GIST48-siETV1-FOXF1				FOXF1	NOT_RNA
200106626	GSE106626	Bess;Cole	KD	T	GIST48-siFOXF1-Input	GIST48-siFOXF1-ETV1				ETV1	NOT_RNA
200106626	GSE106626	Bess;Cole	KD	T	GIST48-siFOXF1-Input	GIST48-siFOXF1-FOXF1				FOXF1	NOT_RNA; ETV1 or FOXF1 ChIP sequencing in ETV1 or FOXF1 knocked down cells.
200106626	GSE106626	Bess;Cole	KD	T	GIST48_Day3_siSCR	GIST48_Day3_siETV1				ETV1
200106626	GSE106626	Bess;Cole	KD	T	GIST48_Day3_siSCR	GIST48_Day3_siFOXF1				FOXF1
200065936	GSE65936	Bess	D	T	TF/Veh	TF/AR				AR-42
200065936	GSE65936	Bess	D	T	T/Veh	T/AR				AR-42	Tested in both tumor-free and tumor-bearing mice.
200141123	GSE141123	Bess;Cole	KO	T	WT	KO		Stage: 12 days after seedling		OsC3'H1	Results taken at both 5 and 12 days. (Correction: WT samples had both timepoints, KO samples only had the 12-day timepoint)
200118187	GSE118187	Bess	KO	T	WT	KO				Prdm12
200172399	GSE172399	Bess	N
200171633	GSE171633	Bess;Cole	KD	T	control	antimir409				microRNA-501;mir501
200171633	GSE171633	Bess;Cole	KD	T	control	antimir501				microRNA-409;mir409	Independent silencing of 2 types of RNA.
200192773	GSE192773	Bess	N
200244748	GSE244748	Bess	D	T	Pre-sotigalimab, Gene expression	Post-sotigalimab, Gene expression				Sotigalimab;sotiga;sotigalimab
200244748	GSE244748	Bess	D	T	Pre-sotigalimab, T cell receptor	Post-sotigalimab, T cell receptor				Sotigalimab;sotiga;sotigalimab
200244748	GSE244748	Bess	D	T	Pre-sotigalimab, B cell receptor	Post-sotigalimab, B cell receptor				Sotigalimab;sotiga;sotigalimab	Samples from the other sub-series were not usable.
200097799	GSE97799	Bess	KO	T	ScPHO4 ScPHO2	pho4Δ ScPHO2				pho4
200097799	GSE97799	Bess	KO	T	ScPHO4 pho2Δ	pho4Δ pho2Δ				pho4
200097799	GSE97799	Bess	KO	T	ScPHO4 ScPHO2	ScPHO4 pho2Δ				pho2
200097799	GSE97799	Bess	KO	T	pho4Δ ScPHO2	pho4Δ pho2Δ				pho2
200097799	GSE97799	Bess	KO	T	SpPHO4 ScPHO2	ScPHO4 pho2Δ				pho2
200097799	GSE97799	Bess	KO	T	CgPHO4 ScPHO2	CgPHO4 pho2Δ				pho2
200097799	GSE97799	Bess	KO	T	NdPHO4 ScPHO2	NdPHO4 pho2Δ				pho2
200097799	GSE97799	Bess	KO	T	CnPHO4 ScPHO2	CnPHO4 pho2Δ				pho2
200097799	GSE97799	Bess	KO	T	NbPHO4 ScPHO2	NbPHO4 pho2Δ				pho2
200097799	GSE97799	Bess	KO	T	LkPHO4 ScPHO2	LkPHO4 pho2Δ				pho2
200097799	GSE97799	Bess	KO	T	SpPHO4 ScPHO2	pho4Δ ScPHO2				pho4
200097799	GSE97799	Bess	KO	T	CgPHO4 ScPHO2	pho4Δ ScPHO2				pho4
200097799	GSE97799	Bess	KO	T	NdPHO4 ScPHO2	pho4Δ ScPHO2				pho4
200097799	GSE97799	Bess	KO	T	CnPHO4 ScPHO2	pho4Δ ScPHO2				pho4
200097799	GSE97799	Bess	KO	T	NbPHO4 ScPHO2	pho4Δ ScPHO2				pho4
200097799	GSE97799	Bess	KO	T	LkPHO4 ScPHO2	pho4Δ ScPHO2				pho4
200098144	GSE98144	Bess;Cole	KO	G	GSM2588475;GSM2588476;GSM2588477;GSM2588478	GSM2588472;GSM2588473;GSM2588474				Dicer
200098144	GSE98144	Bess	D	T	Total_brain_MG_LPS_WT	Total_brain_MG_LPS_Dicer				LPS
200098144	GSE98144	Bess;Cole	KO	T	Total_brain_MG_WT	Total_brain_MG_Dicer				Dicer
200098144	GSE98144	Bess	D	T	Hippocampal_MG_LPS_WT	Hippocampal_MG_LPS_Dicer				LPS
200098144	GSE98144	Bess;Cole	KO	T	Hippocampal_MG_WT	Hippocampal_MG_Dicer				Dicer	2 different tissues tested; the other subseries was N.
200151444	GSE151444	Bess	D	T		d4c7+FR10				FR10
200151444	GSE151444	Bess	D	T		d4c7+CsA				CsA;cyclosporin A
200151444	GSE151444	Bess	D	T		d4c7+FGF10				FGF10
200151444	GSE151444	Bess	D	T		d4c7+FGF2				FGF2
200151444	GSE151444	Bess	D	T		E9.5c5 FR10				FR10
200151444	GSE151444	Bess	D	T		E9.5c5+CsA				CsA;cyclosporin A	No controls.
200092870	GSE92870	Bess	KO	T		Testis				ADAR;Adar&ADARB1;Adarb1	No controls.
200183778	GSE183778	Bess	D	T	NC	HFD				HFD;high fat diet	Not a drug
200224686	GSE224686	Bess	N
200154119	GSE154119	Bess	N
200079782	GSE79782	Bess	N
200114516	GSE114516	Bess	OM	T	WT	KI				Asxl1
200181959	GSE181959	Bess	D	G	GSM5514845;GSM5514846;GSM5514847	GSM5514842;GSM5514843;GSM5514844				dextran sulfate sodium;DSS
200181959	GSE181959	Bess	D	G	GSM5514851;GSM5514852;GSM5514853	GSM5514848;GSM5514849;GSM5514850				dextran sulfate sodium;DSS	DSS was given to both liver and colon cells.
200202827	GSE202827	Bess	N
200141872	GSE141872	Bess	D	G	GSM4215248	GSM4215249				Visudyne
200099982	GSE99982	Bess	KO	T	wt	nrpmut				nrp1-1&nrp2-1
200099982	GSE99982	Bess	OE	T	wt	nrp1ox				nrp1;NRP1
200241736	GSE241736	Bess	KO	T		mouse RT				SMARCB1	No controls.
200229661	GSE229661	Bess	KO	G	GSM7170115;GSM7170116;GSM7170117	GSM7170118;GSM7170119;GSM7170120				Hdac3	NOT_RNA; technically miRNA-Seq
200229661	GSE229661	Bess	KO	T	H3CTL	H3KO				Hdac3
200229661	GSE229661	Bess	KO	T	Bulk RNA_Mouse Cardiac Endothelial Cell - Empty vector	Bulk RNA_Mouse Cardiac Endothelial Cell - Hdac3 Crispr/cas9 Knockout				Hdac3
200094110	GSE94110	Bess	KO	T	Control strain	Strain showing downregulation of celA				celA
200110328	GSE110328	Bess	KO	T	C1G1	C1G2				thryptophan hyroxylase 2;Tph2
200110328	GSE110328	Bess	KO	T	C2G1	C2G2				thryptophan hyroxylase 2;Tph2
200110328	GSE110328	Bess	KO	T	C1G1	C1G3				thryptophan hyroxylase 2;Tph2
200110328	GSE110328	Bess	KO	T	C2G1	C2G3				thryptophan hyroxylase 2;Tph2	2 variables: Heterozygous/Homozygous knockout of Thp2; no stress/maternal separation.
200219747	GSE219747	Bess	N
200126776	GSE126776	Bess	KO	T	3D_WTPELP	3D_CytoPELP				PELP1
200248741	GSE248741	Bess	KO	T	Male, WT, rep	Male, KO				dnd1
200248741	GSE248741	Bess	KO	T	Female, WT, rep	Female, KO				dnd1	2 variables: male/female; KO/Control.
200248741	GSE248741	Bess	OM	T	Male, WT, young sample	Male, dnd1 mutant, young sample				dnd1
200248741	GSE248741	Bess	OM	T	Male, WT, old sample	Male, dnd1 mutant, old sample				dnd1
200248741	GSE248741	Bess	OM	T	Female, WT, young sample	Female, dnd1 mutant, young sample				dnd1
200248741	GSE248741	Bess	OM	T	Female, WT, old sample	Female, dnd1 mutant, old sample				dnd1	3 variables: male/female; young/old; Mutant/Control.
200202958	GSE202958	Bess	KO	T	mouse tissue, HGG control	mouse tissue, HGG Sox9-LOF				Sox9
200202958	GSE202958	Bess	OE	T	mouse tissue, HGG control	mouse tissue, HGG Sox9-GOF				Sox9
200202958	GSE202958	Bess	OE	T	mouse tissue, EPN control	mouse tissue, EPN Sox9-GOF				Sox9	2 genotypes; KO/OE
200029968	GSE29968	Bess	N
200188903	GSE188903	Bess;Cole	KO	T	Mog-TDP43 Control	Mog-TDP43 KO				TDP43
200188903	GSE188903	Bess;Cole	KO	T	Mobp-TDP43 Control	Mobp-TDP43 KO				TDP43	2 genotypes
200247910	GSE247910	Bess	N
200115277	GSE115277	Bess;Cole	KD	T	shW_H3K9	shSv210_H3K9				shSv210;Su(var)2-10	NOT_RNA
200115277	GSE115277	Bess;Cole	KD	T	shW_H3K4	shSv210_H3K4				shSv210;Su(var)2-10	NOT_RNA
200115277	GSE115277	Bess;Cole	KD	T	shW_H3K36	shSv210_H3K36				shSv210;Su(var)2-10	NOT_RNA
200115277	GSE115277	Bess;Cole	KD	T	shW_HP1	shSv210_HP1				shSv210;Su(var)2-10	NOT_RNA
200115277	GSE115277	Bess;Cole	KD	T	shW_polII	shSv210_polII				shSv210;Su(var)2-10	NOT_RNA
200115277	GSE115277	Bess;Cole	KD	T	shW_RNA-seq	shSmt3_RNAseq				Smt3
200115277	GSE115277	Bess;Cole	KD	T	shW_H3K9	shSmt3_H3K9				Smt3	NOT_RNA
200115277	GSE115277	Bess;Cole	KD	T	shW_RNA-seq	shSv210-2_RNA-seq				Sv210-2;Su(var)2-10
200195727	GSE195727	Bess	N
200246056	GSE246056	Bess	N
200210567	GSE210567	Bess	OM	T		P				K27M;H3.1K27M;H3K27M	No controls.
200163247	GSE163247	Bess	D	T	SMC 0hr	SMC 24hr				cholesterol
200163247	GSE163247	Bess	D	T	SMC 0hr	SMC 48hr				cholesterol
200163247	GSE163247	Bess	D	T	SMC 0hr	SMC 72hr				cholesterol	Results collected at 24, 48, and 72 hrs after cholesterol infusion.
200163247	GSE163247	Bess;Cole	D	T	SMC 5hmc 0hr	SMC 5hmc 24hr				cholesterol	NOT_RNA
200163247	GSE163247	Bess;Cole	D	T	SMC 5hmc 0hr	SMC 5hmc 48hr				cholesterol	NOT_RNA; Analysis repeated for DNA methylation and DNA hydroxymethylation.
200154677	GSE154677	Bess	N
200112335	GSE112335	Bess;Cole	D	T	WT	R				MN58b
200116610	GSE116610	Bess;Cole	KO	T	WT	hsromega66				hsromega66
200116610	GSE116610	Bess;cole	OE	T	WT	Hsp90GFP				Hsp83
200116610	GSE116610	Bess;Cole	OM	T	WT	Hsp90GFPhsromega66				Hsp83	Recombinant genotype of hsromega66 (KO) and Hsp90GFP (OE).
200140955	GSE140955	Bess	D	T	Tris	cGAMP				2’3’-cGAMP;cGAMP
200140955	GSE140955	Bess	D	T	Tris	cGMP				ci-di-GMP;cyclic-di-GMP;cGMP
200164557	GSE164557	Bess	D	T	Healthy	Acute				CPP
200164557	GSE164557	Bess	D	T	Healthy	Chronic				CPP	Treated with CPP for 48 hrs (acute) or 11 days (chronic).
200244152	GSE244152	Bess	D	T	no erythromycin	with erythromycin				erythromycin;EM;Erythromycin
200241427	GSE241427	Bess	D	T	Kasumi1, DMSO, 6h	Kasumi1, IBRD9, 6h				I-BRD9;BRD9 bromodomain inhibitor
200241427	GSE241427	Bess	D	T	KG1, DMSO, 6h	KG1, IBRD9, 6				I-BRD9;BRD9 bromodomain inhibitor
200241427	GSE241427	Bess	D	T	ML1, DMSO, 6h	ML1, IBRD9, 6h				I-BRD9;BRD9 bromodomain inhibitor
200241427	GSE241427	Bess	D	T	MV411, DMSO, 6h	MV411, IBRD9, 6h				I-BRD9;BRD9 bromodomain inhibitor
200241427	GSE241427	Bess	D	T	U937, DMSO, 6h	U937, IBRD9, 6h				I-BRD9;BRD9 bromodomain inhibitor	5 different cell lines.
200161160	GSE161160	Bess	KO	G	GSM4890878;GSM4890879;GSM4890880	GSM4890869;GSM4890870;GSM4890871				ITK;IL-2-inducible T cell kinase
200161160	GSE161160	Bess	KO	T	pre_trans_WT	ITK_pre				ITK;IL-2-inducible T cell kinase	ITK KO pre and post transfer and Wildtype pre and post transfer.
200144275	GSE144275	Bess	KO	T	WT_Bone_Marrow_ProB	Rag1ko/ko_Bone_Marrow_ProB				Rag1
200144275	GSE144275	Bess	KO	T	WT_Bone_Marrow_ProB	IghTer5H/Ter5H _Bone_Marrow_ProB				Igh
200144275	GSE144275	Bess	KO	T	WT_Bone_Marrow_ProB	IghTer5 /wt$SEMICOLON$Rag1ko/ko_Bone_Marrow_ProB				Igh&Rag1	Single peturbations & a dual perturbation of Rag1 and Igh.
200144275	GSE144275	Bess;Cole	KO	T	genotype: Rag1ko/ko	genotype: IghTer5 /wt$SEMICOLON$Rag1ko/ko				Igh
200201524	GSE201524	Bess	D	G	GSM6066067	GSM6066066				CM;human gingival fibroblast-conditioned medium;HGF-CM;hGF-CM
200201524	GSE201524	Bess	D	G	GSM6066067	GSM6066068				CM;human gingival fibroblast-conditioned medium;HGF-CM;hGF-CM	Tested with normal and heated CM against control.
200157057	GSE157057	Bess	N
200252568	GSE252568	Bess	D	T	H146-Ctrl	H146-Cis				Cisplatin;cisplatin
200252568	GSE252568	Bess	D	T	H146-Ctrl	H146-Sim				simurosertib;Simurosertib
200252568	GSE252568	Bess	D	T	H146-Ctrl	H146-Comb				Cisplatin;cisplatin&simurosertib;Simurosertib
200252568	GSE252568	Bess	D	T	Lx33-Ctrl	Lx33-Cis				Cisplatin;cisplatin
200252568	GSE252568	Bess	D	T	Lx33-Ctrl	Lx33-Sim				simurosertib;Simurosertib
200252568	GSE252568	Bess	D	T	Lx33-Ctrl	Lx33-Comb				Cisplatin;cisplatin&simurosertib;Simurosertib
200252568	GSE252568	Bess	D	T	Lx761c-Ctrl	Lx761c-Sim				simurosertib;Simurosertib
200252568	GSE252568	Bess	D	T	Lx761c-Ctrl	Lx761c-Irino				irinotecan;Irinotecan
200252568	GSE252568	Bess	D	T	Lx761c-Ctrl	Lx761c-Comb				Cisplatin;cisplatin&simurosertib;Simurosertib	Drugs tested on 3 cell lines: H146, Lx33, and Lx761c
200201176	GSE201176	Bess	KD	T	CTRL	NPTX1				NPTX1
200152430	GSE152430	Bess	N
200181873	GSE181873	Bess	KO	T	Tie2-Ezh2-WT	Tie2-Ezh2-KO				Ezh2
200181873	GSE181873	Bess	KO	T	Vav-Ezh2-WT	Vav-Ezh2-KO				Ezh2	Vav and Tie2 KO occur at 2 stages of development (Vav is earlier).
200225604	GSE225604	Bess	KO	T	WT	21D.del				U1
200225604	GSE225604	Bess	KO	T	WT	82Eb.del				U1
200225604	GSE225604	Bess	KO	T	WT	95Ca.del				U1
200225604	GSE225604	Bess	KO	T	WT	95Cb.del				U1
200225604	GSE225604	Bess	KO	T	WT	95Cc.del				U1	5 genotypes used.
200168453	GSE168453	Bess	N
200225839	GSE225839	Bess	N
200107697	GSE107697	Bess	N
200126313	GSE126313	Bess	OM	T	wild type that treated iron	cir1 mutant that treated iron				cir1;Cir1
200126313	GSE126313	Bess	D	T	cir1 mutant (	cir1 mutant that treated iron				iron;FeCl3;Iron
200126313	GSE126313	Bess	OM	T	wild type that treated iron	hapX mutant that treated iron				hapX;HapX
200126313	GSE126313	Bess	D	T	hapX mutant (	hapX mutant that treated iron				iron;FeCl3;Iron
200126313	GSE126313	Bess	OM	G	GSM3596140;GSM3596141;GSM3596142	GSM3596128;GSM3596129;GSM3596130				cir1;Cir1
200126313	GSE126313	Bess	OM	G	GSM3596140;GSM3596141;GSM3596142	GSM3596134;GSM3596135;GSM3596136				hapX;HapX
200126313	GSE126313	Bess;Cole	D	G	GSM3596140;GSM3596141;GSM3596142	GSM3596137;GSM3596138;GSM3596139				iron;FeCl3;Iron
200253742	GSE253742	Bess	D	T	prior	post				osimertinib;Osimertinib
200151357	GSE151357	Bess	N
200169610	GSE169610	Bess;Cole	OM	T		UM				SF3B1	NOT_RNA; No controls.
200169610	GSE169610	Bess;Cole	N								RNA-Seq segment was not a controlled experiment
200221467	GSE221467	Bess	KO	T	WT_N	KO_N				TET1&TET2
200221467	GSE221467	Bess	KO	T	WT_24h	KO_24h				TET1&TET2
200221467	GSE221467	Bess	KO	T	WT_72h	KO_72h				TET1&TET2	Dual Peturbation, 3 different time points.
200221467	GSE221467	Bess;Cole	D	T	treatment: control	treatment: mTORi	cell line:			Ink128;mTORi
200160382	GSE160382	Bess;Cole	KD	T		large				Entpd8
200160382	GSE160382	Bess;Cole	KD	T		lower small				Entpd8
200160382	GSE160382	Bess;Cole	KD	T		upper small				Entpd8	No controls.
200160382	GSE160382	Bess	D	T	stimulated without ATPgS	stimulated with ATPgS				ATPgS
200175599	GSE175599	Bess	KO	T	WT	KO				Ezh2
200169584	GSE169584	Bess	KO	T	WT, DMSO	IRE1-alpha KO, DMSO				IRE1-alpha;IRE1α;IRE1
200169584	GSE169584	Bess	KO	T	WT, Thapsigargin	IRE1-alpha KO, Thapsigargin				IRE1-alpha;IRE1α;IRE1	2 different treatments administered.
200169584	GSE169584	Bess	D	T	WT, DMSO	WT, Thapsigargin				Thapsigargin
200169584	GSE169584	Bess	D	T	IRE1-alpha KO, DMSO	IRE1-alpha KO, Thapsigargin				Thapsigargin
200193065	GSE193065	Bess	N
200095782	GSE95782	Bess	D	G	GSM2525861;GSM2525862;GSM2525863	GSM2525864;GSM2525865;GSM2525866				Poly I:C
200095782	GSE95782	Bess	D	G	GSM2525867;GSM2525868;GSM2525869	GSM2525870;GSM2525871;GSM2525872				Poly I:C
200095782	GSE95782	Bess	D	G	GSM2525873;GSM2525874;GSM2525875	GSM2525876;GSM2525877;GSM2525878				Poly I:C
200095782	GSE95782	Bess	D	G	GSM2525879;GSM2525880;GSM2525881	GSM2525882;GSM2525883;GSM2525884				Poly I:C	Results recorded at 1 & 2 weeks for 2 genotypes.
200178623	GSE178623	Bess	N
200064813	GSE64813	Bess	N
200159450	GSE159450	Bess	N
200062913	GSE62913	Bess	N
200147818	GSE147818	Bess	KO	G	GSM4446507;GSM4446510;GSM4446517;GSM4446518	GSM4446512;GSM4446514;GSM4446519;GSM4446520				DNMT3A	Female
200147818	GSE147818	Bess	KO	G	GSM4446509;GSM4446513;GSM4446515	GSM4446508;GSM4446511;GSM4446516				DNMT3A	Male
200107671	GSE107671	Bess;Cole	KO	G	GSM2875545;GSM2875547	GSM2875546;GSM2875548		input		Setdb1;SETDB1	NOT_RNA
200107671	GSE107671	Bess	KO	T	RNAseq_WT	RNAseq_cKO				Setdb1;SETDB1
200120714	GSE120714	Bess	D	T		KI				anti PD-1;anti-PD-1	No controls.
200172492	GSE172492	Bess	D	T	HSC from normal liver	HSC from injured liver (1xCCl4)				CCl4
200172492	GSE172492	Bess	D	T	HSC from normal liver	HSC from injured liver (4xCCl4)				CCl4
200172492	GSE172492	Bess	D	T	HSC from normal liver	HSC from injured liver (12xCCl4)				CCl4	Injections given 1, 4, or 12 times.
200153747	GSE153747	Bess	D	T	GrgA_NI	GrgA_IND12-16				anhydrotetracycline;IND
200153747	GSE153747	Bess	D	T	GrgA_NI	GrgA_IND17-21				anhydrotetracycline;IND
200153747	GSE153747	Bess	D	T	dl1-64GrgA_NI	dl1-64GrgA_IND12-16				anhydrotetracycline;IND
200153747	GSE153747	Bess	D	T	dl138-165GrgA_NI	dl138-165GrgA_IND12-16				anhydrotetracycline;IND
200153747	GSE153747	Bess	D	T	GrgA_NI	GrgA_IND1h				anhydrotetracycline;IND
200153747	GSE153747	Bess	D	T	GrgA_NI	GrgA_IND2h				anhydrotetracycline;IND
200153747	GSE153747	Bess	D	T	GrgA_NI	GrgA_IND30				anhydrotetracycline;IND
200153747	GSE153747	Bess	D	T	Euo_NI	Euo_IND12-16				anhydrotetracycline;IND
200153747	GSE153747	Bess	D	T	HrcA_NI	HrcA_IND12-16				anhydrotetracycline;IND	2 experimental variables: dosage and genotype.
200230712	GSE230712	Bess	D	T	DMSO	GSK-126				GSK-126
200109805	GSE109805	Bess	N
200061439	GSE61439	Bess	N
200155130	GSE155130	Bess	N
200221023	GSE221023	Bess	KO	T	SKO_RFP	SKO_CRE_RFP				PTEN
200221023	GSE221023	Bess	KO	T	SKO_RFP	DKO_CRE_RFP				PTEN&Rb1	Dual Peturbation.
200221023	GSE221023	Bess	D	T	DKO Vehicle	DKO UK5099				UK5099
200221023	GSE221023	Bess	D	G	GSM6840108;GSM6840109;GSM6840110	GSM6840111;GSM6840112;GSM6840113				UK5099
200221023	GSE221023	Bess	KO	G	GSM6840108;GSM6840109;GSM6840110	GSM6840114;GSM6840115;GSM6840116				Mpc1
200099784	GSE99784	Bess	OM	T	WT-AST	S89G-AST				DMP1;dentin matrix protein1
200099784	GSE99784	Bess	OM	T	WT-NSC	S89G-NSC				DMP1;dentin matrix protein1	2 types of cells used.
200132708	GSE132708	Bess	N
200164963	GSE164963	Bess	N
200096551	GSE96551	Bess;Cole	OM	T	WT_6h	MT_6h				pykA
200096551	GSE96551	Bess;Cole	OM	T	WT_12h	MT_12h				pykA
200096551	GSE96551	Bess;Cole	OM	T	WT_24h	MT_24h				pykA
200096551	GSE96551	Bess;Cole	OM	T	WT_48h	MT_48h				pykA	4 different time points.
200201788	GSE201788	Bess	KO	T	WT	KO				AHR;Ahr;aryl hydrocarbon receptor
200154711	GSE154711	Bess;Cole	OM	T		POX09752				POX09752
200154711	GSE154711	Bess;Cole	OM	T		Ku70				Ku70	No controls, comparing 2 strains.
200171181	GSE171181	Bess;Cole	KD	T	shCtrl	shSF3B1.1				SF3B1
200171181	GSE171181	Bess;Cole	D	T	DMSO 24hr	1.5nM E7107				E7107
200171181	GSE171181	Bess;Cole	D	T	DMSO 24hr	3nM E7107 24hr				E7107	2 different dosages.
200171181	GSE171181	Bess;Cole	D	T	DMSO 15min	3nM E7107 15min				E7107
200086377	GSE86377	Bess;Cole	D	T	JGC	JGI				Fusarium oxysporum f. sp. ciceri;Foc	NOT_RNA
200086377	GSE86377	Bess;Cole	D	T	DVC	DVI				Fusarium oxysporum f. sp. ciceri;Foc	NOT_RNA; 2 different cultivars used.
200115896	GSE115896	Bess	N
200078381	GSE78381	Bess	N
200077742	GSE77742	Bess	OM	T	Control	Experiment				TCF4
200158018	GSE158018	Bess	KO	G	GSM4785337;GSM4785338;GSM4785339	GSM4785340;GSM4785341;GSM4785342				Bcor;BCL6 co-repressor;BCOR
200158018	GSE158018	Bess	KO	G	GSM4785337;GSM4785338;GSM4785339	GSM4785342;GSM4785343;GSM4785344				DNMT3a;Dnmt3a
200158018	GSE158018	Bess	KO	G	GSM4785337;GSM4785338;GSM4785339	GSM4785345;GSM4785346				Bcor;BCL6 co-repressor;BCOR&DNMT3a;Dnmt3a
200158018	GSE158018	Bess	KO	G	GSM4785347;GSM4785348;GSM4785349	GSM4785350;GSM4785351				Bcor;BCL6 co-repressor;BCOR
200158018	GSE158018	Bess	KO	G	GSM4785347;GSM4785348;GSM4785349	GSM4785352;GSM4785353;GSM4785354				DNMT3a;Dnmt3a
200158018	GSE158018	Bess	KO	G	GSM4785347;GSM4785348;GSM4785349	GSM4785355;GSM4785356				Bcor;BCL6 co-repressor;BCOR&DNMT3a;Dnmt3a	2 different cell types, 2 different genes perturbed (both single and dual perturbation).
200158018	GSE158018	Bess;Cole	KO	G	GSM4785342;GSM4785343;GSM4785344	GSM4785345;GSM4785346				Bcor;BCL6 co-repressor;BCOR
200158018	GSE158018	Bess;Cole	KO	G	GSM4785340;GSM4785341;GSM4785342	GSM4785345;GSM4785346				DNMT3a;Dnmt3a
200158018	GSE158018	Bess;Cole	KO	G	GSM4785352;GSM4785353;GSM4785354	GSM4785355;GSM4785356				Bcor;BCL6 co-repressor;BCOR
200158018	GSE158018	Bess;Cole	KO	G	GSM4785350;GSM4785351	GSM4785355;GSM4785356				DNMT3a;Dnmt3a
200126630	GSE126630	Bess	N
200183190	GSE183190	Bess	N
200178707	GSE178707	Bess	N
200177681	GSE177681	Bess	N
200087670	GSE87670	Bess	N
200149270	GSE149270	Bess	D	T	no_treatment	SynAnt49				SynAnt 49;BDTL049
200037236	GSE37236	Bess	KO	T	wt	ko				SAMHD1
200114090	GSE114090	Bess	N
200160415	GSE160415	Bess	KO	T	WT	Mark3-KO				Mark3;MARK3
200124954	GSE124954	Bess	KO	T	WilE-dDG	HetE-dDG				CREB
200124954	GSE124954	Bess	KO	T	WilE-vDG	HetE-vDG				CREB
200124954	GSE124954	Bess	KO	T	WilE-Vis	HetE-Vis				CREB
200124954	GSE124954	Bess	KO	T	WilEx-dDG	HetEx-dDG				CREB
200124954	GSE124954	Bess	KO	T	WilEx-vDG	HetEx-vDG				CREB
200124954	GSE124954	Bess	KO	T	WilEx-Vis	HetEx-Vis				CREB
200124954	GSE124954	Bess	KO	T	WilC-dDG	HetC-dDG				CREB
200124954	GSE124954	Bess	KO	T	WilC-Vis	HetC-Vis				CREB
200124954	GSE124954	Bess	KO	T	WilC-vDG	HetC-vDG				CREB
200124954	GSE124954	Bess	KO	T	WilE-dDG	HomE-dDG				CREB
200124954	GSE124954	Bess	KO	T	WilE-vDG	HomE-vDG				CREB
200124954	GSE124954	Bess	KO	T	WilE-Vis	HomE-Vis				CREB
200124954	GSE124954	Bess	KO	T	WilEx-dDG	HomEx-dDG				CREB
200124954	GSE124954	Bess	KO	T	WilEx-vDG	HomEx-vDG				CREB
200124954	GSE124954	Bess	KO	T	WilEx-Vis	HomEx-Vis				CREB
200124954	GSE124954	Bess	KO	T	WilC-dDG	HomC-dDG				CREB
200124954	GSE124954	Bess	KO	T	WilC-Vis	HomC-Vis				CREB
200124954	GSE124954	Bess	KO	T	WilC-vDG	HomC-vDG				CREB	3 experimental variables: CREB KO/no KO, Dorsal DG/Ventral DG/Visual Cortex, Enriched/Excercise/Control environments.
200131449	GSE131449	Bess	OM	T	WT	heterozygous				STAG2
200131449	GSE131449	Bess	OM	T	WT	null				STAG2	Heterozygous/Homozygous mutation.
200037933	GSE37933	Bess;Cole	KD	T	Control	PTBP1 siRNA				PTBP1;Ptbp1
200037933	GSE37933	Bess;Cole	KD	T	PTBP1 siRNA	PTBP1+PTBP2				PTBP2;Ptbp2
200037933	GSE37933	Bess;Cole	KD	T	Control	PTBP1+PTBP2				PTBP1;Ptbp1&PTBP2;Ptbp2	Dual Peturbation.
200167566	GSE167566	Bess;Cole	OM	T	_control_	_DN_	exposure		tta genotype: tTA+	Nr4a;Nr4A
200167566	GSE167566	Bess;Cole	OE	T	tta genotype: tTA-	tta genotype: tTA+	dn genotype:;exposure:			tTA
200090988	GSE90988	Bess	D	T	UN	Bic-2h				Bicuculline
200090988	GSE90988	Bess	D	T	UN	Bic-6h				Bicuculline
200090988	GSE90988	Bess	D	T	UN	TTX-2h				TTX
200090988	GSE90988	Bess	D	T	UN	TTX-6h				TTX
200090988	GSE90988	Bess;Cole	D	T	GRO-Untreated	GRO-TTX_30				TTX	NOT_RNA
200090988	GSE90988	Bess;Cole	D	T	GRO-Untreated	GRO-TTX_2				TTX	NOT_RNA
200090988	GSE90988	Bess;Cole	D	T	GRO-Untreated	GRO-TTX_4				TTX	NOT_RNA; 2 different drugs, 2 types of sequencing, multiple time points.
200131242	GSE131242	Bess	N
200174173	GSE174173	Bess	KO	T		liver-specific knockout of Pten				Pten;PTEN	No control.
200174173	GSE174173	Bess	KO	T	liver-specific knockout of Pten	liver-specific double knockout of Pten and Scap				Scap;SCAP	Because there is no control (with no KO), this is not a dual pertubation.
200057391	GSE57391	Bess	KO		Control-Epithelium	Ezh2KO-Epithelium				Ezh2
200057391	GSE57391	Bess	KO		Control-Stroma	Ezh2KO-Stroma				Ezh2	2 types of cells.
200222861	GSE222861	Bess;Cole	OM	G		GSM6934337;GSM6934338;GSM6934339;GSM6934340;GSM6934341				CD19	No control.
200141835	GSE141835	Bess	N
200193373	GSE193373	Bess	D	G	GSM5799120;GSM5799121;GSM5799122	GSM5799123;GSM5799124;GSM5799125				Bepridil;bepridil
200193373	GSE193373	Bess	D	G	GSM5799120;GSM5799121;GSM5799122	GSM5799126;GSM5799127;GSM5799128				Bepridil;bepridil
200193373	GSE193373	Bess	D	G	GSM5799120;GSM5799121;GSM5799122	GSM5799129;GSM5799130;GSM5799131				Bepridil;bepridil	Four different dosages: 0 (control), 250, 750, 1295 ng/mL.
200139613	GSE139613	Bess	N
200194043	GSE194043	Bess	KO	T	Exd2+/+	Exd2∆				Exd2;EXD2
200172493	GSE172493	Bess	D	T	untreated	mCMP-001 + anti-Qbeta				CMP-001
200172493	GSE172493	Bess	D	G	GSM5257945	GSM5257947				CMP-001
200172493	GSE172493	Bess	D	T	untreated	G10				G10
200067214	GSE67214	Bess	N
200165497	GSE165497	Bess	KD	T	siN	siHoxa5				Hoxa5;HOXA5
200194206	GSE194206	Bess	N
200169262	GSE169262	Bess;Cole	KO	T	E14.5 SE WT	E14.5 SE KO				Vsx2
200169262	GSE169262	Bess;Cole	KO	T	Adult WT	Adult SE KO				Vsx2
200169262	GSE169262	Bess;Cole	KO	G	GSM5191717;GSM5191718;GSM5191719	GSM5191729;GSM5191730;GSM5191731				Vsx2
200169262	GSE169262	Bess;Cole	KO	G	GSM5191720;GSM5191721	GSM5191732;GSM5191733				Vsx2
200169262	GSE169262	Bess;Cole	KO	G	GSM5191722	GSM5191734				Vsx2
200169262	GSE169262	Bess;Cole	KO	G	GSM5191717;GSM5191718;GSM5191719	GSM5191723;GSM5191724;GSM5191725				Vsx2
200169262	GSE169262	Bess;Cole	KO	G	GSM5191720;GSM5191721	GSM5191726;GSM5191727				Vsx2
200169262	GSE169262	Bess;Cole	KO	G	GSM5191722	GSM5191728				Vsx2
200169262	GSE169262	Bess;Cole	KO	T	Vsx2SE WT	Vsx2SE HET				Vsx2
200169262	GSE169262	Bess;Cole	KO	T	Vsx2SE WT	Vsx2SE KO				Vsx2
200169262	GSE169262	Bess;Cole	KO	G	GSM5614917	GSM5614920;GSM5614921				Vsx2	Multiple genotypes, multiple types of sequencing, heterozygous/homozygous KO
200118567	GSE118567	Bess	D	T	Nontreated	TOFA-treated				TOFA;etradecyloxy-2-furoic acid
200148687	GSE148687	Bess	N
200153921	GSE153921	Bess	D	T	Non-induced	Induced D5plus				4OHT
200153921	GSE153921	Bess	KD	T	Induced D5plus	Induced + shXPO7				XPO7
200106848	GSE106848	Bess	N
200233254	GSE233254	Bess	OE	T	C241_Ctrl	C241_NKX				Nkx6-2
200233254	GSE233254	Bess	OE	T	KPCt_control	KPCt_NKX				Nkx6-2
200233254	GSE233254	Bess	OE	T	Mt4_control	Mt4_NKX				Nkx6-2	3 different cell lines used.
200173350	GSE173350	Bess	N
200114252	GSE114252	Bess	N
200217871	GSE217871	Bess	D	T	1mg_18hwoAD	1mg_18h_				Actinomycin D;ActD;AD
200109001	GSE109001	Bess	N
200096549	GSE96549	Bess;Cole	KD	T	wild type	barc RNAi				Barc;Barricade;barc
200096549	GSE96549	Bess;Cole	KD	T	dsmCherry	dsbarc				Barc;Barricade;barc	Tested in 2 types of cells.
200140378	GSE140378	Bess	KO	T	Control	KO				Abca12
200201992	GSE201992	Bess	KO	T	Fl_	Fl g1Hira				Hira;HIRA
200201992	GSE201992	Bess	KO	T	Cl19_	Cl19 g1Hira_				Hira;HIRA	2 different genotypes.
200201992	GSE201992	Bess;Cole	KO	T	Fl_	Cl19_				Fh1
200201992	GSE201992	Bess;Cole	KO	T	Fl g1Hira_	Cl19 g1Hira_				Fh1
200119988	GSE119988	Bess	N
200079638	GSE79638	Bess	KO	T	WT E10.5	Arid3a-/- E10.5				ARID3A;Arid3a
200079638	GSE79638	Bess	KO	T	WT E11.5	Arid3a-/- E11.5				ARID3A;Arid3a
200128913	GSE128913	Bess	OE	T	GFP	PRMT1				PRMT1
200149539	GSE149539	Bess;Cole	D	G	GSM4525515;GSM4525516	GSM4525511;GSM4525512				GSKJ4;GSK-J4	NOT_RNA
200149539	GSE149539	Bess;Cole	D	G	GSM4525515;GSM4525516	GSM4525513;GSM4525514				GSKJ4;GSK-J4	NOT_RNA; 2 different time points
200149539	GSE149539	Bess	D	T	CHLA15-Ctrl	CHLA15-Palbociclib				Palbociclib;palbociclib
200149539	GSE149539	Bess	D	T	CHLA20-Ctrl	CHLA20- Palbociclib				Palbociclib;palbociclib
200149539	GSE149539	Bess	D	T	NB1643-Ctrl	NB1643-Palbociclib				Palbociclib;palbociclib
200149539	GSE149539	Bess	D	T	NB1691-Ctrl	NB1691-Palbociclib				Palbociclib;palbociclib	Multiple genotypes.
200149539	GSE149539	Bess	D	T	GSKJ4_0h	GSKJ4_24h				GSK-J4;GSKJ4
200149539	GSE149539	Bess	D	T	GSKJ4_0h	GSKJ4_48h				GSK-J4;GSKJ4	2 different time points
200149539	GSE149539	Bess;Cole	KD	T	siCtrl	siKDM6B_N1				KDM6B
200149539	GSE149539	Bess;Cole	KD	T	siCtrl	siKDM6B_N2				KDM6B
200149539	GSE149539	Bess;Cole	KD	T	siCtrl	siKDM6B_N33				KDM6B	3 types of siKDM6B treatment: N1, N2, N33.
200207427	GSE207427	Bess	N
200057170	GSE57170	Bess;Cole	KD	T	EGFP KD	Smarca4 KD				Smarca4
200201197	GSE201197	Bess	D	T	, unstimulated	, stimulated				IL-2;iLD-IL-2;interleukin-2
200222159	GSE222159	Bess	KO	T	WT_	KO_				AmotL2;amotl2
200076860	GSE76860	Bess	D	T	KYSE510_0hr	KYSE510_2hr_50				THZ1
200076860	GSE76860	Bess	D	T	KYSE510_0hr	KYSE510_4hr_50				THZ1
200076860	GSE76860	Bess	D	T	KYSE510_0hr	KYSE510_6hr_50				THZ1
200076860	GSE76860	Bess	D	T	KYSE510_0hr	KYSE510_12hr_50				THZ1
200076860	GSE76860	Bess	D	T	KYSE510_0hr	KYSE510_6hr_200				THZ1
200076860	GSE76860	Bess	D	T	TE7_0hr	TE7_2hr_50				THZ1
200076860	GSE76860	Bess	D	T	TE7_0hr	TE7_4hr_50				THZ1
200076860	GSE76860	Bess	D	T	TE7_0hr	TE7_6hr_50				THZ1
200076860	GSE76860	Bess	D	T	TE7_0hr	TE7_12hr_50				THZ1
200076860	GSE76860	Bess	D	T	TE7_0hr	TE7_6hr_200				THZ1	2 cell lines, 3 time points, 2 dosages.
200244723	GSE244723	Bess	N
200178099	GSE178099	Bess	OM	T	WT	mutant				hlh-26;HLH-26
200263647	GSE263647	Bess	N
200254435	GSE254435	Bess	N
200204754	GSE204754	Bess	KO	T	control	resistant				KrasG12V
200152185	GSE152185	Bess	D	T	HANK1, DMSO	HANK1, Tofa				tofacitinib
200152185	GSE152185	Bess	D	T	HANK1, DMSO	HANK1, Ruxo				ruxolitinib
200131492	GSE131492	Bess	N
200086101	GSE86101	Bess	D	T	unt_2n	cytD_2n				CytochalasinD
200086101	GSE86101	Bess	D	T	unt_4n	cytD_4n				CytochalasinD
200086101	GSE86101	Bess	D	T	unt_2n	zm_2n				ZM447439;Aurora inhibitor
200086101	GSE86101	Bess	D	T	unt_4n	zm_4n				ZM447439;Aurora inhibitor
200093989	GSE93989	Bess;Cole	KD	T	PANC-1_control_siControl	PANC-1_control_siSREBP2				SREBP2	NOT_RNA
200093989	GSE93989	Bess;Cole	KD	T	PANC-1_low_pH_siControl	PANC-1_low_pH_siSREBP2				SREBP2	NOT_RNA
200093989	GSE93989	Bess;Cole	KD	T	AsPC-1_control_siControl	AsPC-1_control_siSREBP2				SREBP2	NOT_RNA
200093989	GSE93989	Bess;Cole	KD	T	AsPC-1_low_pH_siControl	AsPC-1_low_pH_siSREBP2				SREBP2	NOT_RNA; Normal vs low PH, 2 different types of cells.
200093989	GSE93989	Bess;Cole	N	T							RNA-Seq component is classified as N
200059822	GSE59822	Bess	N
200157538	GSE157538	Bess	N
200085690	GSE85690	Bess	N
200234701	GSE234701	Bess	D	T	Normoxia CTRL	Normoxia IL1b				IL-1b;IL1b
200234701	GSE234701	Bess	D	T	Sustained hypoxia CTRL	Sustained hypoxia IL1b				IL-1b;IL1b
200234701	GSE234701	Bess	D	T	Intermittent hypoxia CTRL	Intermittent hypoxia IL1b				IL-1b;IL1b	3 different conditions: normoxia, sustained hypoxia, and intermittent hypoxia.
200217392	GSE217392	Bess;Cole	KO	T	HuR WT	HuR KO				HuR
200061549	GSE61549	Bess;Cole	KD	T	HeLa_SCR_KD	HeLa_CAT1				CAT1
200061549	GSE61549	Bess;Cole	KD	T	HeLa_SCR_KD	HeLa_CAT2				CAT2
200061549	GSE61549	Bess;Cole	KD	T	HeLa_SCR_KD	HeLa_CAT3				CAT3
200061549	GSE61549	Bess;Cole	KD	T	HeLa_SCR_KD	HeLa_CAT4				CAT4
200061549	GSE61549	Bess;Cole	KD	T	HeLa_SCR_KD	HeLa_CAT5				CAT5
200061549	GSE61549	Bess;Cole	KD	T	HeLa_SCR_KD	HeLa_CAT6				CAT6
200061549	GSE61549	Bess;Cole	KD	T	HeLa_SCR_KD	HeLa_CAT7				CAT7
200061549	GSE61549	Bess;Cole	KD	T	HeLa_SCR_KD	HeLa_CAT8				CAT8
200061549	GSE61549	Bess;Cole	KD	T	HeLa_SCR_KD	HeLa_CAT9				CAT9
200061549	GSE61549	Bess;Cole	KD	T	HeLa_SCR_KD	HeLa_CAT10				CAT10
200061549	GSE61549	Bess;Cole	KD	T	HeLa_SCR_KD	HeLa_CAT11				CAT11
200061549	GSE61549	Bess;Cole	KD	T	HeLa_SCR_KD	HeLa_CAT12				CAT12
200061549	GSE61549	Bess;Cole	KD	T	HeLa_SCR_KD	HeLa_CAT13				CAT13
200061549	GSE61549	Bess;Cole	KD	T	HeLa_SCR_KD	HeLa_CAT14				CAT14
200061549	GSE61549	Bess;Cole	KD	T	HeLa_SCR_KD	HeLa_CAT15				CAT15
200061549	GSE61549	Bess;Cole	KD	T	HeLa_SCR_KD	HeLa_CAT16				CAT16
200061549	GSE61549	Bess;Cole	KD	T	HeLa_SCR_KD	HeLa_CAT17				CAT17
200061549	GSE61549	Bess	KD	T	MN_SCR_KD	MN_CAT7				CAT7
200061549	GSE61549	Bess	KD	T	HeLa_SCR_KD	HeLa_Xist_KD				Xist
200061549	GSE61549	Bess	KD	T	HeLa_SCR_KD	HeLa_Suz12_KD				Suz12
200061549	GSE61549	Bess	KD	T	HeLa_SCR_KD	HeLa_Bmi1_KD				Bmi1
200109322	GSE109322	Bess	D	T	unstimulated	IFN-γ-stimulated				IFN-γ
200099780	GSE99780	Bess	N
200126171	GSE126171	Bess	OM	T	noDox_WT	noDox_mut				FOXL2
200126171	GSE126171	Bess	OM	T	_Dox_WT	_Dox_mut				FOXL2
200126171	GSE126171	Bess	D	T	noDox_WT	Dox_WT				Doxycycline;doxycycline
200126171	GSE126171	Bess	D	T	noDox_mut	_Dox_mut				Doxycycline;doxycycline
200126171	GSE126171	Bess	D	T	noDox_V	_Dox_V				Doxycycline;doxycycline
200122303	GSE122303	Bess	D	T	Kelly_DMSO	Kelly_THZ531				THZ531
200122303	GSE122303	Bess	D	T	Kelly_E9R_DMSO	Kelly_E9R_THZ531				THZ531	2 types of cells.
200162954	GSE162954	Bess	KO	G	GSM4968875;GSM4968876;GSM4968877	GSM4968874				CSDE1	CSDE1 haploinsufficiency was existing, not created.
200054411	GSE54411	Bess	KO	T	Wild-type	Knockout				Dnmt3l;DNMT3L
200199115	GSE199115	Bess	KO	T	Eed CTR	Eed matKO				Eed
200199115	GSE199115	Bess	KO	T	Eed/Xist CTR	Eed/Xist matDKO				Eed&Xist	Dual peturbation.
200056962	GSE56962	Bess	OE	G	GSM1372350;GSM1372353;GSM2747814;GSM2747817;GSM2747820;GSM2747823	GSM1372347;GSM2747808;GSM2747811				MCPH1
200056962	GSE56962	Bess	OE	G	GSM1372351;GSM1372354;GSM2747815;GSM2747818;GSM2747821;GSM2747824	GSM1372348;GSM2747809;GSM2747812				MCPH1
200056962	GSE56962	Bess	OE	G	GSM1372352;GSM1372355;GSM2747816;GSM2747819;GSM2747822;GSM2747825	GSM1372349;GSM2747810;GSM2747813				MCPH1
200056962	GSE56962	Bess	OE	G	GSM3273320;GSM3273324;GSM3273328;GSM3273332;GSM3273336	GSM3273304;GSM3273305;GSM3273312;GSM3273316				MCPH1
200056962	GSE56962	Bess	OE	G	GSM3273321;GSM3273325;GSM3273329;GSM3273333;GSM3273337	GSM3273306;GSM3273307;GSM3273313;GSM3273317				MCPH1
200056962	GSE56962	Bess	OE	G	GSM3273322;GSM3273326;GSM3273330;GSM3273334;GSM3273338	GSM3273308;GSM3273309;GSM3273314;GSM3273318				MCPH1
200056962	GSE56962	Bess	OE	G	GSM3273323;GSM3273327;GSM3273331;GSM3273335;GSM3273339	GSM3273310;GSM3273311;GSM3273315;GSM3273319				MCPH1	7 types of tissue.
200134362	GSE134362	Bess;Cole	D	T	Control PND65	BDE-47 PND65				BDE-47	NOT_RNA
200134362	GSE134362	Bess;Cole	D	T	Control PND120	BDE-47 PND120				BDE-47	NOT_RNA; Recorded postnatal day 65 & 120.
200249909	GSE249909	Bess	N
200142731	GSE142731	Bess	N
200031302	GSE31302	Bess	N
200128291	GSE128291	Bess	OM	T	Ctrl	Mut				surfactant protein C
200092241	GSE92241	Bess	N
200186166	GSE186166	Bess	D	T	PMN-JLRNASEQ	DAMPs				damage-associated molecular patterns;DAMPs
200186166	GSE186166	Bess	D	T	PMN-JLRNASEQ	Mito				platelet-derived mitochondria;PLTs-derived mitochondria
200049828	GSE49828	Bess	N
200216671	GSE216671	Bess	D	T	in vitro, control splenic CD4+ T	in vitro, lycorine treated splenic CD4+ T				lycorine
200216671	GSE216671	Bess	D	T	in vitro, control CD4+ T	in vitro, lycorine treated CD4+ T				lycorine
200216671	GSE216671	Bess	D	T	in vitro, control CD8+ T	in vitro, lycorine treated CD8+ T				lycorine
200211836	GSE211836	Bess	N
200130984	GSE130984	Bess	N
200207268	GSE207268	Bess	D	T	INTS11-AID cells, Control, starvation	INTS11-AID cells, +IAA, starvation				IAA;auxin
200207268	GSE207268	Bess	D	T	INTS11-AID cells, Control, steady	INTS11-AID cells, +IAA, steady				IAA;auxin
200207268	GSE207268	Bess	D	T		INTS11-AID cells, +IAA, rescue				IAA;auxin	No control.
200207268	GSE207268	Bess	D	T	INTS11-AID cells, Control, starvation	INTS11-AID cells, +EGF, starvation				EGF
200207268	GSE207268	Bess	D	T	INTS11-AID cells, +EGF, starvation	INTS11-AID cells, +IAA+EGF, starvation				IAA;auxin
200207268	GSE207268	Bess	D	T	INTS11-AID cells, +IAA, starvation	INTS11-AID cells, +IAA+EGF, starvation				EGF
200207268	GSE207268	Bess	D	T	INTS9-AID cells, Control, starvation	INTS9-AID cells, +IAA, starvation				IAA;auxin
200207268	GSE207268	Bess	D	T		CPSF73-AID cells, +IAA, steady				IAA;auxin	No control.
200207268	GSE207268	Bess;Cole	D	T	INTS11-AID cells, INTS11, Control	INTS11-AID cells, INTS11, +IAA				IAA;auxin	NOT_RNA; Multiple types of cells, drug inducing protein KD.
200109881	GSE109881	Bess	N
200205668	GSE205668	Bess	N
200139627	GSE139627	Bess	N
200186051	GSE186051	Bess;Cole	OM	T	WT	294C				IRF8
200230928	GSE230928	Bess;Cole	KO	T	wt, H3K27ac	INTS10KO_C10, H3K27ac				INTS10	NOT_RNA
200230928	GSE230928	Bess;Cole	KO	T	wt, H3K27me3	NTS10KO_C10, H3K27me3				INTS10	NOT_RNA
200230928	GSE230928	Bess;Cole	KO	T	wt, H3K4me1	INTS10KO_C10, H3K4me1				INTS10	NOT_RNA
200230928	GSE230928	Bess;Cole	KD	T	shLUC, H3K27ac	shSOX2, H3K27ac				SOX2	NOT_RNA
200230928	GSE230928	Bess;Cole	KD	T	shLUC, H3K4me1	shSOX2, H3K4me1				SOX2	NOT_RNA
200230928	GSE230928	Bess;Cole	KO	T	WT, ATAC	INTS10HET2, ATAC				INTS10	NOT_RNA
200230928	GSE230928	Bess;Cole	KO	T	iPSC, WT, INTS10	iPSC, INTS10HET2, INTS10				INTS10	NOT_RNA
200230928	GSE230928	Bess;Cole	KO	T	NPC, WT, INTS10	NPC, INTS10HET2, INTS10				INTS10	NOT_RNA
200230928	GSE230928	Bess;Cole	KO	T	iPSC, WT, INTS11	iPSC, INTS10HET2, INTS11				INTS10	NOT_RNA
200230928	GSE230928	Bess;Cole	KO	T	NPC, WT, INTS11	NPC, INTS10HET2, INTS11				INTS10	NOT_RNA
200230928	GSE230928	Bess;Cole	KO	T	iPSC, WT, INTS13	iPSC, INTS10HET2, INTS13				INTS10	NOT_RNA
200230928	GSE230928	Bess;Cole	KO	T	NPC, WT, INTS13	NPC, INTS10HET2, INTS13				INTS10	NOT_RNA
200230928	GSE230928	Bess;Cole	KO	T	iPSC, WT, RNAPII	iPSC, INTS10HET2, RNAPII				INTS10	NOT_RNA
200230928	GSE230928	Bess;Cole	KO	T	NPC, WT, RNAPII	NPC, INTS10HET2, RNAPII				INTS10	NOT_RNA
200230928	GSE230928	Bess;Cole	KO	T	iPSC, WT, H3K27ac	iPSC, INTS10HET2, H3K27ac				INTS10	NOT_RNA
200230928	GSE230928	Bess;Cole	KO	T	NPC, WT, H3K27ac	NPC, INTS10HET2, H3K27ac				INTS10	NOT_RNA
200230928	GSE230928	Bess;Cole	KO	T	iPSC, WT, H3K4me1	iPSC, INTS10HET2, H3K4me1				INTS10	NOT_RNA
200230928	GSE230928	Bess;Cole	KO	T	NPC, WT, H3K4me1	NPC, INTS10HET2, H3K4me1				INTS10	NOT_RNA
200230928	GSE230928	Bess;Cole	KO	T	NPC, WT, H3K27me3	NPC, INTS10HET2, H3K27me3				INTS10	NOT_RNA
200230928	GSE230928	Bess;Cole	KO	T	NPC, WT, SOX2	NPC, INTS10HET2, SOX2				INTS10	NOT_RNA
200230928	GSE230928	Bess;Cole	KO	T	WT	INTS10HET	cell line:			INTS10
200230928	GSE230928	Bess;Cole	KD	T	shLUC	shINTS10	cell line:			INTS10
200230928	GSE230928	Bess;Cole	KD	T	shLUC	shSOX2			cell line: NPC_p3	SOX2
200230928	GSE230928	Bess;Cole	KO	T	WT	INTS10KO			cell line: SHSY5Y	INTS10
200146382	GSE146382	Bess;Cole	KD	G	GSM4379722	GSM4379723				Mi-2;dMi-2	NOT_RNA
200146382	GSE146382	Bess;Cole	KD	G	GSM4379724	GSM4379725				Ush	NOT_RNA
200146382	GSE146382	Bess	KD	T	EGFP rep	Ush rep				Ush
200146382	GSE146382	Bess	KD	T	EGFP rep	Mi-2 rep				Mi-2;dMi-2
200146382	GSE146382	Bess	KD	T	EGFP (for Ush-B)	Ush-B rep				Ush-B;Ush Isoform B
200210352	GSE210352	Bess	N
200088841	GSE88841	Bess	KO	T	WT	KO				Aid;AID;activation-induced cytidine deaminase
200201979	GSE201979	Bess	KD	T	NC	CDCA3				CDCA3;cell division cycle-associated protein 3
200247862	GSE247862	Bess	KO	T	WT CD4 T cells_T0	KO CD4 T cells				Eomes;Eomesodermin
200247862	GSE247862	Bess	KO	T	WT CD4 T cells_T12	KO CD4 T cells_T12				Eomes;Eomesodermin
200247862	GSE247862	Bess	KO	T	WT CD4 T cells_T24	KO CD4 T cells_T24				Eomes;Eomesodermin
200124185	GSE124185	Bess	KO	T	Wild-type	Mtg16 KO				Mtg16
200156329	GSE156329	Bess	N
200061348	GSE61348	Bess	D	T		Dox2.5				Dox;doxycycline	No control.
200061348	GSE61348	Bess	D	T	TT-FHAgo2_nodox96h	TT-FHAgo2_+dox48h				Dox;doxycycline
200061348	GSE61348	Bess;Cole	OE	T	TT-FHAgo2_nodox96h	TT-FHAgo2_+dox48h				Ago2
200241353	GSE241353	Bess	N
200063818	GSE63818	Bess	N
200117945	GSE117945	Bess	N
200200206	GSE200206	Bess;Cole	KD	G	GSM6022036;GSM6022037;GSM6022038	GSM6022033;GSM6022034;GSM6022035				PIP4K2B
200165457	GSE165457	Bess	D	T		Cortex				Tamoxifen
200165457	GSE165457	Bess	D	T		Cerebellum				Tamoxifen
200165457	GSE165457	Bess	D	T		Spinal-cord				Tamoxifen
200165457	GSE165457	Bess	D	T		Striatum				Tamoxifen
200165457	GSE165457	Bess	D	T		Hippocampus				Tamoxifen
200165457	GSE165457	Bess	D	T		Thalamus				Tamoxifen
200165457	GSE165457	Bess	D	T		Hypothalamus				Tamoxifen
200165457	GSE165457	Bess	D	T		Medulla-pons				Tamoxifen
200165457	GSE165457	Bess	D	T		Midbrain				Tamoxifen	No controls.
200117224	GSE117224	Bess;Cole	KD	T	H3K27ac_Control	H3K27ac_shRVBL2				RUVBL2;RVBL2	NOT_RNA
200117224	GSE117224	Bess;Cole	KD	T	MYB_Control	MYB_shRVBL2				RUVBL2;RVBL2	NOT_RNA; 2 types of antibodies used.
200245187	GSE245187	Bess;Cole	OM	T	WT 1928z_Day50	SUV39H1-edited 1928z				SUV39H1;SUV
200245187	GSE245187	Bess;Cole	KO	T	WT 1928z-scRNA Day 0	SUVKO 1928z-scRNA Day 0				SUV39H1;SUV
200245187	GSE245187	Bess;Cole	KO	T	WT 1928z-antibody capture Day 0	SUVKO 1928z-antibody capture Day 0				SUV39H1;SUV	NOT_RNA
200245187	GSE245187	Bess;Cole	KO	T	WT 1928z-VDJ Day 0	SUVKO 1928z-VDJ Day 0				SUV39H1;SUV
200245187	GSE245187	Bess;Cole	KO	T	WT 1928z-scRNA Day 9	SUVKO 1928z-scRNA Day 9				SUV39H1;SUV	NOT_RNA
200245187	GSE245187	Bess;Cole	KO	T	WT 1928z-antibody capture Day 9	SUVKO 1928z-antibody capture Day 9				SUV39H1;SUV	NOT_RNA
200245187	GSE245187	Bess;Cole	KO	T	WT 1928z-VDJ Day 9	SUVKO 1928z-VDJ Day 9				SUV39H1;SUV
200245187	GSE245187	Bess;Cole	KO	T	WT 1928z-scRNA Day 16	SUVKO 1928z-scRNA Day 16				SUV39H1;SUV
200245187	GSE245187	Bess;Cole	KO	T	WT 1928z-antibody capture Day 16	SUVKO 1928z-antibody capture Day 16				SUV39H1;SUV	NOT_RNA
200245187	GSE245187	Bess;Cole	KO	T	WT 1928z-VDJ Day 16	SUVKO 1928z-VDJ Day 16				SUV39H1;SUV	NOT_RNA; Multiple timepoints.
200148421	GSE148421	Bess	N
200242203	GSE242203	Bess;Cole	OE	T	WT-P2	TBH-P2				Hpl
200242203	GSE242203	Bess;Cole	OE	T	WT-P4	TBH-P4				Hpl	Gene specified in the paper, but not in the study metadata; 2 different stages.
200058765	GSE58765	Bess	KO	T	WT	KO				DOCK8;Dedicator of cytokinesis 8
200169163	GSE169163	Bess	KD	T	2h_MO_control	2h_ddx3xb				Ddx3xb;ddx3xb
200169163	GSE169163	Bess	KD	T	6h_MO_control	6h_ddx3xb				Ddx3xb;ddx3xb
200198024	GSE198024	Bess	N
200210878	GSE210878	Bess	KD	T	Ctrl, DRB_10min	NTS11, DRB_10min				INTS11
200210878	GSE210878	Bess	KD	T	Ctrl, DRB_20min	INTS11, DRB_20min				INTS11
200210878	GSE210878	Bess	KD	T	Ctrl, DRB_30min	INTS11, DRB_30min				INTS11	Multiple timepoints.
200085277	GSE85277	Bess	N
200124049	GSE124049	Bess	N
200089843	GSE89843	Bess	N
200228152	GSE228152	Bess	N
200116813	GSE116813	Bess;Cole	OM	T	Control_Treatment_Vehicle	Mutant_Treatment_Vehicle				DISC1;Disrupted-In-Schizophrenia-1
200116813	GSE116813	Bess;Cole	OM	T	Control_Treatment_THC	Mutant_Treatment_THC				DISC1;Disrupted-In-Schizophrenia-1
200116813	GSE116813	Bess	D	T	Mutant_Treatment_Vehicle	Mutant_Treatment_THC				Δ9-THC;delta-9-tetrahydrocannabinol
200116813	GSE116813	Bess	D	T	Control_Treatment_Vehicle	Control_Treatment_THC				Δ9-THC;delta-9-tetrahydrocannabinol
200182888	GSE182888	Bess	KO	T	JMJD6_WT	JMJD6_KO_sg4				JMJD6;Jumonji domain-containing 6
200182888	GSE182888	Bess	KO	T	JMJD6_WT	JMJD6_KO_sg2				JMJD6;Jumonji domain-containing 6	2 different sgRNAs
200193454	GSE193454	Bess	KO	T	WT	Colec11-/-				CL-11;Collectin-11;Colec11
200213666	GSE213666	Bess	N
200143215	GSE143215	Bess	N
200063088	GSE63088	Bess	N
200229578	GSE229578	Bess	N
200137675	GSE137675	Bess;Cole	KD	G	GSM4084047	GSM4084046				METTL3
200137675	GSE137675	Bess;Cole	KO	G	GSM4084049	GSM4084048				ALKBH5
200137675	GSE137675	Bess;Cole	OE	G	GSM4084051	GSM4084050				HINT2
200224294	GSE224294	Bess	KO	T	WT	KO				NGLY1
200224294	GSE224294	Bess	OM	T	WT	NGLY1_519				NGLY1
200224294	GSE224294	Bess	OM	T	WT	NGLY1_594				NGLY1
200173146	GSE173146	Bess	D	T	DMSO	UM002				UM-002
200196818	GSE196818	Bess	N
200145801	GSE145801	Bess	OM	T	Wt brain, 5	Mut(scn1Lab) brain, 5				scn1lab;scn1Lab
200145801	GSE145801	Bess	OM	T	Wt brain, 8	Mut(scn1Lab) brain, 8				scn1lab;scn1Lab
200039656	GSE39656	Bess	KD	T	Scrambled Hairpin-treated mESCs D0	Hairpin A-treated mESCs D0				AK143260;Braveheart;Bravheart
200039656	GSE39656	Bess	KD	T	Scrambled Hairpin-treated mESCs D3	Hairpin A-treated mESCs D3				AK143260;Braveheart;Bravheart
200039656	GSE39656	Bess	KD	T	Scrambled Hairpin-treated mESCs D6	Hairpin A-treated mESCs D6				AK143260;Braveheart;Bravheart
200039656	GSE39656	Bess	KD	T	Scrambled Hairpin-treated mESCs D9	Hairpin A-treated mESCs D9				AK143260;Braveheart;Bravheart
200039656	GSE39656	Bess	KD	T	Scrambled Hairpin-treated mESCs D0	Hairpin B-treated mESCs D0				AK143260;Braveheart;Bravheart
200039656	GSE39656	Bess	KD	T	Scrambled Hairpin-treated mESCs D3	Hairpin B-treated mESCs D3				AK143260;Braveheart;Bravheart
200039656	GSE39656	Bess	KD	T	Scrambled Hairpin-treated mESCs D6	Hairpin B-treated mESCs D6				AK143260;Braveheart;Bravheart
200039656	GSE39656	Bess	KD	T	Scrambled Hairpin-treated mESCs D9	Hairpin B-treated mESCs D9				AK143260;Braveheart;Bravheart
200152506	GSE152506	Bess	OM	T	C57Bl/6J	APPNL-G-F				APP
200171657	GSE171657	Bess	D	T	DMSO_Jour2	X4OHT_Jour2				4OHT;hydroxytamoxifen
200171657	GSE171657	Bess	D	T	DMSO_Jour4	X4OHT_Jour4				4OHT;hydroxytamoxifen	2 timepoints.
200171657	GSE171657	Bess;Cole	KO	T	DMSO_Jour2	X4OHT_Jour2				Hnf4α;HNF4a
200171657	GSE171657	Bess;Cole	KO	T	DMSO_Jour4	X4OHT_Jour4				Hnf4α;HNF4a
200088187	GSE88187	Bess	N
200110042	GSE110042	Bess	N
200182735	GSE182735	Bess	N
200207442	GSE207442	Bess	D	T	Model	AMN31				compound 13;anti-inflammatory compounds;Anti-inflammatory compounds
200207442	GSE207442	Bess;Cole	D	T	Control	Model				LPS
200064779	GSE64779	Bess	KO	T	CD4SP_Control	CD4SP_Id3KO				Id3
200064779	GSE64779	Bess	KO	T	CD4SP_Control	CD4SP_dKO				Id3&Id2
200064779	GSE64779	Bess	KO	T		lymphoma				Id3&Id2	No control.
200133381	GSE133381	Bess	KD	T	MCF7_Oestrogen_3h_siCTRL	MCF7_Oestrogen_3h_siZMIZ1				ZMIZ1
200133381	GSE133381	Bess	KD	T	MCF7_EtOH_3h_siCTRL	MCF7_EtOH_3h_siZMIZ1				ZMIZ1
200133381	GSE133381	Bess	KD	T	T47D_Oestrogen_3h_siCTRL	T47D_Oestrogen_3h_siZMIZ1				ZMIZ1
200133381	GSE133381	Bess	KD	T	T47D_EtOH_3h_siCTRL	T47D_EtOH_3h_siZMIZ1				ZMIZ1
200133381	GSE133381	Bess	KD	T	MDA-MB-231_Oestrogen_3h_siCTRL	MDA-MB-231_Oestrogen_3h_siZMIZ1				ZMIZ1
200133381	GSE133381	Bess	KD	T	MDA-MB-231_EtOH_3h_siCTRL	MDA-MB-231_EtOH_3h_siZMIZ1				ZMIZ1
200133381	GSE133381	Bess	KD	T	MCF7_Oestrogen_6h_siCTRL	MCF7_Oestrogen_6h_siZMIZ1				ZMIZ1
200133381	GSE133381	Bess	KD	T	MCF7_EtOH_6h_siCTRL	MCF7_EtOH_6h_siZMIZ1				ZMIZ1
200133381	GSE133381	Bess	KD	T	T47D_Oestrogen_6h_siCTRL	T47D_Oestrogen_6h_siZMIZ1				ZMIZ1
200133381	GSE133381	Bess	KD	T	T47D_EtOH_6h_siCTRL	T47D_EtOH_6h_siZMIZ1				ZMIZ1
200133381	GSE133381	Bess	KD	T	MDA-MB-231_Oestrogen_3h_siCTRL	MDA-MB-231_Oestrogen_6h_siZMIZ1				ZMIZ1
200133381	GSE133381	Bess	KD	T	MDA-MB-231_EtOH_6h_siCTRL	MDA-MB-231_EtOH_6h_siZMIZ1				ZMIZ1
200133381	GSE133381	Bess	KD	T	MCF7_Oestrogen_12h_siCTRL	MCF7_Oestrogen_12h_siZMIZ1				ZMIZ1
200133381	GSE133381	Bess	KD	T	MCF7_EtOH_12h_siCTRL	MCF7_EtOH_12h_siZMIZ1				ZMIZ1
200133381	GSE133381	Bess	KD	T	T47D_Oestrogen_12h_siCTRL	T47D_Oestrogen_12h_siZMIZ1				ZMIZ1
200133381	GSE133381	Bess	KD	T	T47D_EtOH_12h_siCTRL	T47D_EtOH_12h_siZMIZ1				ZMIZ1
200133381	GSE133381	Bess	KD	T	MDA-MB-231_Oestrogen_12h_siCTRL	MDA-MB-231_Oestrogen_12h_siZMIZ1				ZMIZ1
200133381	GSE133381	Bess	KD	T	MDA-MB-231_EtOH_12h_siCTRL	MDA-MB-231_EtOH_12h_siZMIZ1				ZMIZ1
200133381	GSE133381	Bess	KD	T	MCF7_Oestrogen_24h_siCTRL	MCF7_Oestrogen_24h_siZMIZ1				ZMIZ1
200133381	GSE133381	Bess	KD	T	MCF7_EtOH_12h_siCTRL	MCF7_EtOH_24h_siZMIZ1				ZMIZ1
200133381	GSE133381	Bess	KD	T	T47D_Oestrogen_24h_siCTRL	T47D_Oestrogen_24h_siZMIZ1				ZMIZ1
200133381	GSE133381	Bess	KD	T	T47D_EtOH_24h_siCTRL	T47D_EtOH_24h_siZMIZ1				ZMIZ1
200133381	GSE133381	Bess	KD	T	MDA-MB-231_Oestrogen_24h_siCTRL	MDA-MB-231_Oestrogen_24h_siZMIZ1				ZMIZ1
200133381	GSE133381	Bess	KD	T	MDA-MB-231_EtOH_24h_siCTRL	MDA-MB-231_EtOH_24h_siZMIZ1				ZMIZ1	4 experimental variables: ZMIZ1 KD/ctrl, 2 treatments (EtOH/Oestrogen), 4 time points, 3 cell lines.
200133381	GSE133381	Bess;Cole	D	T	treatment: EtOH	treatment: Oestrogen	cell line:;time point of treatment:;condition:			Oestrogen
200243650	GSE243650	Bess	D	T	rTg4510 [C	rTg4510+3TC				3TC;Lamivudine
200140137	GSE140137	Bess	OE	T	Col-0	35S-COLDAIR				COLDAIR
200141035	GSE141035	Bess	N
200122843	GSE122843	Bess;Cole	D	T	_DMSO_	400nM IBET				BET inhibitor;IBET;I-BET
200122843	GSE122843	Bess;Cole	D	T	_DMSO_	600nM IBET				BET inhibitor;IBET;I-BET
200122843	GSE122843	Bess;Cole	D	T	_DMSO_	800nM IBET				BET inhibitor;IBET;I-BET
200122843	GSE122843	Bess;Cole	D	T	_DMSO_	1000nM IBET				BET inhibitor;IBET;I-BET
200120201	GSE120201	Bess	D	T	Bru_Dox_r	Bru_Dox_DMOG				DMOG
200120201	GSE120201	Bess	D	T	Bru_H2O_r	Bru_H2O_DMOG				DMOG
200120201	GSE120201	Bess	D	T	Bru_H2O_DMOG	Bru_Dox_DMOG				Dox;doxycycline
200120201	GSE120201	Bess	D	T	Bru_Dox_r	Bru_Dox_DRB10				DRB
200120201	GSE120201	Bess	D	T	Bru_Dox_r	Bru_Dox_DRB20				DRB
200120201	GSE120201	Bess	D	T	Bru_Dox_r	Bru_Dox_DRB5				DRB
200120201	GSE120201	Bess	D	T	Bru_H2O_r	Bru_H2O_DRB10				DRB
200120201	GSE120201	Bess	D	T	Bru_H2O_r	Bru_H2O_DRB20				DRB
200120201	GSE120201	Bess	D	T	Bru_H2O_r	Bru_H2O_DRB5				DRB	Multiple timepoints.
200120201	GSE120201	Bess	D	T	Bru_H2O_r	Bru_Dox_r				Dox;doxycycline
200120201	GSE120201	Bess;Cole	D	T	polII_Dox_r	polII_Dox_DRB0				DRB	NOT_RNA
200120201	GSE120201	Bess;Cole	D	T	polII_Dox_r	polII_Dox_DRB10				DRB	NOT_RNA
200120201	GSE120201	Bess;Cole	D	T	polII_Dox_r	polII_Dox_DRB20				DRB	NOT_RNA
200120201	GSE120201	Bess;Cole	D	T	polII_Dox_r	polII_Dox_DRB5				DRB	NOT_RNA
200120201	GSE120201	Bess;Cole	D	T	polII_H2O_r	polII_H2O_DRB0				DRB	NOT_RNA
200120201	GSE120201	Bess;Cole	D	T	polII_H2O_r	polII_H2O_DRB10				DRB	NOT_RNA
200120201	GSE120201	Bess;Cole	D	T	polII_H2O_r	polII_H2O_DRB20				DRB	NOT_RNA
200120201	GSE120201	Bess;Cole	D	T	polII_H2O_r	polII_H2O_DRB5				DRB	NOT_RNA; Multiple timepoints.
200120201	GSE120201	Bess;Cole	D	T	polII_H2O_r	polII_Dox_r				Dox;doxycycline	NOT_RNA
200120201	GSE120201	Bess;Cole	D	T	GRO_H2O	GRO_Dox				Dox;doxycycline	NOT_RNA
200120201	GSE120201	Bess;Cole	D	T	NET_H2O	NET_Dox				Dox;doxycycline	NOT_RNA
200120201	GSE120201	Bess;Cole	D	T	Ser2_H2O	Ser2_Dox				Dox;doxycycline	NOT_RNA
200120201	GSE120201	Bess;Cole	OM	T	wt_Dox_avi	dn_Dox_avi		input		TFIIS	NOT_RNA
200120201	GSE120201	Bess;Cole	OM	T	wt_Dox_polII	dn_Dox_polII		input		TFIIS	NOT_RNA
200239661	GSE239661	Bess;Cole	KO	T	wt	BC				Tent5b;TENT5B&Tent5c;TENT5C	Dual peturbation
200144291	GSE144291	Bess	D	T	Naïve	ABX				antibiotics
200144291	GSE144291	Bess	D	T	ABX	PBS				phosphate buffered saline;PBS
200144291	GSE144291	Bess	D	T	ABX	AXPN				amoxapine;AXPN
200144291	GSE144291	Bess	D	T	ABX	DXP				doxapram;DXP
200144291	GSE144291	Bess	D	T	ABX	TFP				trifluoperazine;TFP	Multiple drugs tested
200078961	GSE78961	Bess	KO	T	RNA of TSC2+/+ control generated from hESC cell line 2	RNA of TSC2+/- cell line generated from hESC cell line 2				TSC2
200078961	GSE78961	Bess	KO	T	RNA of TSC2+/+ control generated from hESC cell line 2	RNA of TSC2-/- cell line generated from hESC cell line 2				TSC2
200078961	GSE78961	Bess	KO	T	RNA of TSC2+/+ control generated from hESC cell line 3	RNA of TSC2+/- cell line generated from hESC cell line 3				TSC2
200078961	GSE78961	Bess	KO	T	RNA of TSC2+/+ control generated from hESC cell line 3	RNA of TSC2-/- cell line generated from hESC cell line 3				TSC2
200078961	GSE78961	Bess	KO	T	(RPF) of TSC2+/+ control generated from hESC cell line 2	(RPF) of TSC2+/- cell line generated from hESC cell line 2				TSC2
200078961	GSE78961	Bess	KO	T	(RPF) of TSC2+/+ control generated from hESC cell line 2	(RPF) of TSC2-/- cell line generated from hESC cell line 2				TSC2
200078961	GSE78961	Bess	KO	T	(RPF) of TSC2+/+ control generated from hESC cell line 3	(RPF) of TSC2+/- cell line generated from hESC cell line 3				TSC2
200078961	GSE78961	Bess	KO	T	(RPF) of TSC2+/+ control generated from hESC cell line 3	(RPF) of TSC2-/- cell line generated from hESC cell line 3				TSC2	2 cell lines, total RNA/Ribosome protected fragments.
200078961	GSE78961	Bess	D	T	TSC2+/+ cells (number 15) treated with DMSO	TSC2+/+ cells (number 15) treated with AZD-8055				AZD-8055
200078961	GSE78961	Bess	D	T	TSC2+/+ cells (number 15) treated with DMSO	TSC2+/+ cells (number 15) treated with Rapamycin				Rapamycin
200078961	GSE78961	Bess	D	T	TSC2+/+ cells (number 16) treated with DMSO	TSC2+/+ cells (number 16) treated with AZD-8055				AZD-8055
200078961	GSE78961	Bess	D	T	TSC2+/+ cells (number 16) treated with DMSO	TSC2+/+ cells (number 16) treated with Rapamycin				Rapamycin
200078961	GSE78961	Bess	D	T	TSC2-/- cells (number 19) treated with DMSO	TSC2-/- cells (number 19) treated with AZD-8055				AZD-8055
200078961	GSE78961	Bess	D	T	TSC2-/- cells (number 19) treated with DMSO	TSC2-/- cells (number 19) treated with Rapamycin				Rapamycin
200078961	GSE78961	Bess	D	T	TSC2-/- cells (number 19) treated with DMSO	TSC2-/- cells (number 20) treated with AZD-8055				AZD-8055
200078961	GSE78961	Bess	D	T	TSC2-/- cells (number 19) treated with DMSO	TSC2-/- cells (number 20) treated with Rapamycin				Rapamycin	2 genotypes, 4 cell lines, 2 drugs
200096922	GSE96922	Bess;Cole	OM	T	genotype: HWT	genotype: K36R				H3K36;K36	Multiple types of sequencing used.
200129226	GSE129226	Bess	N
200192585	GSE192585	Bess;Cole	KO	T	genotype: WT	genotype: KO	celltype:			notch3;Notch3
200192585	GSE192585	Bess;Cole	KO	T	genotype: WT	genotype: Het	celltype:			notch3;Notch3
200209912	GSE209912	Bess	N
200219682	GSE219682	Bess	N
200155383	GSE155383	Bess	N
200088300	GSE88300	Bess	N
200123862	GSE123862	Bess;Cole	OM	T	N2 day 4	mir-83 day 4				miR-83;mir-83
200123862	GSE123862	Bess;Cole	OM	T	N2 day 12	mir-83 day 12				miR-83;mir-83	Results observed on day 4 and 12.
200146072	GSE146072	Bess	KO	T	con	kiaa1522				KIAA1522;kiaa1522
200191102	GSE191102	Bess	N
200163852	GSE163852	Bess	N
200172629	GSE172629	Bess	N
200227848	GSE227848	Bess	D	T	ctrl	DMOG				DMOG;dimethyloxalylglycine
200245658	GSE245658	Bess	OE	T	WT_HP	5xFAD_HP				APP
200245658	GSE245658	Bess	OE	T	WT_M	5xFAD_M				APP
200245658	GSE245658	Bess	OE	T	WT_LEC	5xFAD_LEC				APP	3 types of brain tissues used.
200158098	GSE158098	Bess	KO	T	WT	runx1				runx1;RUNX1
200185369	GSE185369	Bess	D	T	CTRL	treatment: antibiotic-treated (8 days) (ABX)				antibiotic;ABX
200185369	GSE185369	Bess;Cole	D	T	treatment: antibiotic-treated (8 days) (ABX)	LP				Lactiplantibacillus plantarum;LP	LP received antibiotics AND LP.
200185369	GSE185369	Bess;Cole	D	T	CTRL	LP				Lactiplantibacillus plantarum;LP&antibiotic-treated;ABX
200107562	GSE107562	Bess	N
200163946	GSE163946	Bess	D	T	1.5h-PBS	1.5h-IL2				mIL-2;IL-2
200163946	GSE163946	Bess	D	T	1.5h-PBS	1.5h-FP				mIL-2/CD25;FP
200163946	GSE163946	Bess	D	T	4h-PBS	4h-IL2				mIL-2;IL-2
200163946	GSE163946	Bess	D	T	4h-PBS	4h-FP				mIL-2/CD25;FP
200163946	GSE163946	Bess	D	T	16h-PBS	16h-IL2				mIL-2;IL-2
200163946	GSE163946	Bess	D	T	16h-PBS	16h-FP				mIL-2/CD25;FP
200163946	GSE163946	Bess	D	T	72h-PBS	72h-IL2				mIL-2;IL-2
200163946	GSE163946	Bess	D	T	72h-PBS	72h-FP				mIL-2/CD25;FP
200163946	GSE163946	Bess	D	T	168h-PBS	168h-FP				mIL-2/CD25;FP	5 timepoints.
200163946	GSE163946	Bess	D	T	High-Dose-PBS	High-Dose-IL2				mIL-2;IL-2
200214412	GSE214412	Bess	KO	T	WT	ABCG1KO				ABCG1
200214412	GSE214412	Bess	KO	T	WT	LysM-DKO				Epsins;Epsin
200084252	GSE84252	Bess	OM	G	GSM2230306;GSM2230307;GSM2230308;GSM2230309;GSM2230326;GSM2230327;GSM2230328;GSM2230329;GSM2230330;GSM2230331;GSM2230332;GSM2230333;GSM2230334;GSM2230335;GSM2230336;GSM2230337;GSM2230342;GSM2230343;GSM2230344;GSM2230342;GSM2230354;GSM2230355;GSM2230356;GSM2230357;GSM2230358;GSM2230359;GSM2230360;GSM2230361;GSM2230362;GSM2230363;GSM2230364;GSM2230365	GSM2230310;GSM2230311;GSM2230312;GSM2230313;GSM2230314;GSM2230315;GSM2230316;GSM2230317;GSM2230318;GSM2230319;GSM2230320;GSM2230321;GSM2230322;GSM2230323;GSM2230324;GSM2230325;GSM2230338;GSM2230339;GSM2230340;GSM2230341;GSM2230346;GSM2230347;GSM2230348;GSM2230349;GSM2230350;GSM2230351;GSM2230352;GSM2230353;GSM2230366;GSM2230367;GSM2230368;GSM2230369				B6NJ;B6J	B6NJ is the allele after it has been mutated.
200117020	GSE117020	Bess	N
200079735	GSE79735	Bess	KD	T	3691_NT	3691_shRBPJ				RBPJ
200079735	GSE79735	Bess	D	T	3691_DMSO	3691_DAPT_5um				DAPT
200079735	GSE79735	Bess	D	T	3691_DMSO	3691_DAPT_10um				DAPT	2 dosages.
200079735	GSE79735	Bess	KD	T	DMSO_NT	DMSO_shRBPJ				RBPJ
200079735	GSE79735	Bess	KD	T	DAPT_NT	DAPT_shRBPJ				RBPJ
200120874	GSE120874	Bess	KO	G	GSM3735153;GSM3735154	GSM3735151;GSM3735152				Bcl11b
200120874	GSE120874	Bess	KO	G	GSM3735153;GSM3735154	GSM3735155;GSM3735156				Bcl11b	2 experimental variables: Bcl11b KO/WT, EAE/no EAE.
200207085	GSE207085	Bess	N
200136905	GSE136905	Bess	D	T	Stim	FRC				FRC
200136905	GSE136905	Bess	D	T	Stim	IL6				IL-6	Both ATAC-seq and RNA-seq preformed.
200225570	GSE225570	Bess	N
200260787	GSE260787	Bess	D	T	UT 2hr	OM100 2hr				OM-85
200260787	GSE260787	Bess	D	T	UT 2hr	OM300 2hr				OM-85
200260787	GSE260787	Bess	D	T	UT 2hr	OM900 2hr				OM-85
200260787	GSE260787	Bess	D	T	UT 8hr	OM100 8hr				OM-85
200260787	GSE260787	Bess	D	T	UT 8hr	OM300 8hr				OM-85
200260787	GSE260787	Bess	D	T	UT 8hr	OM900 8hr				OM-85	Multiple dosages/timepoints.
200260787	GSE260787	Bess	D	T	UT+ISO 2hr	OM300+ISO 2hr				OM-85
200260787	GSE260787	Bess	D	T	UT+ISO 2hr	Pam3+ISO 2hr				Pam3CSK4
200260787	GSE260787	Bess	D	T	UT+ISO 2hr	LPS+ISO 2hr				LPS
200260787	GSE260787	Bess	D	T	OM300 2hr	OM300+Anti-TLR2 2hr				Anti-TLR2 Ab;TLR2
200260787	GSE260787	Bess	D	T	OM300 2hr	OM300+Anti-TLR4 2hr				Anti-TLR4 Ab;TLR4
200260787	GSE260787	Bess	D	T	OM300 2hr	OM300+Anti-TLR2/4 2hr				Anti-TLR2 Ab;TLR2&Anti-TLR4 Ab;TLR4
200227117	GSE227117	Bess	N
200111150	GSE111150	Bess	N
200154638	GSE154638	Bess	OM	T		POX01907				POX01907
200154638	GSE154638	Bess	OM	T		Ku70				Ku70	No controls.
200185042	GSE185042	Bess	KO	T	WT	KO				Nrg4;Neuregulin 4;NRG4
200185042	GSE185042	Bess;Cole	D	G	GSM6061463;GSM6061464;GSM6061465	GSM6061466;GSM6061467				hNRG4-Fc;Fc-Nrg4
200155008	GSE155008	Bess	D	T	control	talc				talc;Talc
200171998	GSE171998	Bess	N
200161540	GSE161540	Bess	D	T	Con	TTX				tetrodotoxin;TTX
200133028	GSE133028	Bess	N
200104547	GSE104547	Bess;Cole	KO	T	Wildtype H3K9	AGO1 deletion H3K9				AGO1	NOT_RNA
200104547	GSE104547	Bess;Cole	KO	T	Wildtype H3K9	CCR4 deletion H3K9				CCR4	NOT_RNA
200104547	GSE104547	Bess;Cole	OM	T	CCR4 deletion H3K9	CCR4 deletion and feb1 mutant				feb1;Feb1	NOT_RNA
200104547	GSE104547	Bess;Cole	KO	T	genotype/variation: wildtype	genotype/variation: ccr4D			growth temperature: 18C	CCR4;ccr4
200104547	GSE104547	Bess;Cole	KO	T	genotype/variation: wildtype	genotype/variation: red1D			growth temperature: 18C	RED1;red1
200104547	GSE104547	Bess;Cole	KO	T	genotype/variation: wildtype	genotype/variation: ago1D			growth temperature: 18C	AGO1;ago1
200104547	GSE104547	Bess;Cole	OM	T	genotype/variation: ccr4D	genotype/variation: CCR4D_feb1			growth temperature: 18C	FEB1;feb1
200104547	GSE104547	Bess;Cole	KO	T	genotype/variation: wildtype	genotype/variation: clr6D			growth temperature: 30C	CLR6;clr6	UNUSABLE: Temperature in title does not match temperature in characteristics
200104547	GSE104547	Bess;Cole	KO	T	genotype/variation: wildtype	genotype/variation: clr4D			growth temperature: 30C	CLR4;clr4
200104547	GSE104547	Bess;Cole	KO	T	genotype/variation: wildtype	genotype/variation: rrp6D			growth temperature: 18C	RRP6;rrp6
200104547	GSE104547	Bess;Cole	D	T	WT cells	2,2′-Bipyridyl			growth temperature: 18C	2,2′-Bipyridyl
200104547	GSE104547	Bess;Cole	KO	T	RNA sequencing in CCR4 deleted cells at 18C	Fep1D_Dip				FEP1;Fep1	Dual perturbation
200104547	GSE104547	Bess;Cole	D	T	RNA sequencing in CCR4 deleted cells at 18C	Fep1D_Dip				Dip;DIP	Dual perturbation
200208445	GSE208445	Bess	N
200255633	GSE255633	Bess	N
200059611	GSE59611	Bess	D	T	background	Orb2B_overexpressing				hygromycin B
200059611	GSE59611	Bess;Cole	OE	T	background	Orb2B_overexpressing				Orb2B
200070101	GSE70101	Bess	N
200126027	GSE126027	Bess	OM	T	WT	KS1				Kmt2d
200179491	GSE179491	Bess	KO	T	WT	KO				Brd4;BRD4
200144360	GSE144360	Bess	KO	T	WT	KO				miR140;miR-140;MiR140;Mir140
200166328	GSE166328	Bess	N
200163007	GSE163007	Bess;Cole	OM	T	genotype: wild type	asil1-1-b			ecotype: Columbia-0	ASIL1;asil1
200163007	GSE163007	Bess;Cole	OM	T	genotype: wild type	asil2-1-b			ecotype: Columbia-0	ASIL2;asil2
200163007	GSE163007	Bess;Cole	OM	T	genotype: wild type	asil2-2-b			ecotype: Landsberg erecta	ASIL2;asil2
200163007	GSE163007	Bess;Cole	OM	T	asil1-1-b	asil1-1-2-1-b			ecotype: Columbia-0	ASIL1;asil1
200213352	GSE213352	Bess	N
200139321	GSE139321	Bess	D	T	Control	cAMP				CPT-cAMP
200139321	GSE139321	Bess	KO	T	Parental	ΔSOX10				SOX10
200196139	GSE196139	Bess	KO	T	Wild-type time 0	KO time 0				Cdc14ab;CDC14A;CDC14
200196139	GSE196139	Bess	KO	T	Wild-type time 5	KO time 5				Cdc14ab;CDC14A;CDC14	2 time points.
200134098	GSE134098	Bess	N
200247992	GSE247992	Bess	OM	T		H				H3K36	No controls.
200247992	GSE247992	Bess;Cole	OE	T	Krt14-Cre(-)	Krt14-Cre(+)				Krt14
200163232	GSE163232	Bess	D	T	DMSO	8800				H3B-8800;8800
200099405	GSE99405	Bess	N
200045137	GSE45137	Bess	N
200234495	GSE234495	Bess	KO	T	Loxp Chow	Cre Chow				Acot2
200234495	GSE234495	Bess	KO	T	Loxp Fasted	Cre Fasted				Acot2
200234495	GSE234495	Bess	KO	T	Loxp HFD	Cre HFD				Acot2	3 different diet plans: regular chow, fasted, and high fat diet.
200142034	GSE142034	Bess	N
200086381	GSE86381	Bess	N
200248760	GSE248760	Bess	N
200173829	GSE173829	Bess;Cole	OM	T	WT	VE				BRAF
200101939	GSE101939	Bess	KO	T	WT	KO				H2A.Z;H2AZ
200211466	GSE211466	Bess	KO	G	GSM6473055;GSM6473056;GSM6473057;GSM6473058;GSM6473059	GSM6473047;GSM6473048;GSM6473049;GSM6473050;GSM6473051				Vhl&Trp53&Rb1	3 genes knocked out simultaneously.
200221569	GSE221569	Bess	N
200232044	GSE232044	Bess	D	T	Untreated	Baricitinib				Baricitinib;BARI
200232044	GSE232044	Bess	D	T	Untreated	Upadacitinib				Upadacitinib;UPA	2 different drugs tested.
200207928	GSE207928	Bess	KO	T	3m-Control	3m-GliaKO				ABCA1;Abca1;ATP-binding cassette transporter 1
200207928	GSE207928	Bess	KO	T	12m-Control	12m-GliaKO				ABCA1;Abca1;ATP-binding cassette transporter 1	2 time points.
200178774	GSE178774	Bess	D	G	GSM5397468;GSM5397469;GSM5397470;GSM5397471	GSM5397472;GSM5397473;GSM5397474;GSM5397475;GSM5397476				testosterone;Testosterone
200178774	GSE178774	Bess	D	G	GSM5397477;GSM5397478;GSM5397479;GSM5397480;GSM5397481	GSM5397482;GSM5397483;GSM5397484;GSM5397485;GSM5397486				testosterone;Testosterone	2 tissues: liver and muscle.
200250373	GSE250373	Bess	OM	T	wt glucose	∆mftG glucose				MftG;mftG
200250373	GSE250373	Bess	OM	T	wt ethanol	∆mftG ethanol				MftG;mftG	Both wild-type and experimental incubated in either glucose or ethanol.
200196610	GSE196610	Bess	D	T	Senescence Parkin: Parkin	Senescence Parkin +CCCP				CCCP
200196610	GSE196610	Bess;Cole	KO	T	Empty CRISPR Proliferating	Bax/Bak CRISPR Proliferating				Bax;BAX&Bak;BAK
200196610	GSE196610	Bess	KO	T	Empty CRISPR Senescent	Bax/Bak CRISPR Senescent				Bax;BAK&Bak;BAX	Fibroblasts were either proliferating or senescent.
200223646	GSE223646	Bess	N
200075160	GSE75160	Bess	KD	T	mock	ets4				ets-4;ETS-4;Ets-4
200085591	GSE85591	Bess;Cole	KO	T	wt_rep	drpl15b				drpl15b
200085591	GSE85591	Bess;Cole	KO	T	wt_rep	drpl6a				drpl6a
200085591	GSE85591	Bess;Cole	KO	T	wt_rep	drps27b				drps27b
200085591	GSE85591	Bess;Cole	KO	T	wt_rep	drpl7a				drpl7a
200085591	GSE85591	Bess;Cp;e	KO	T	wt_rep	drpl9a				drpl9a
200085591	GSE85591	Bess	OE	T	wt_met	PADH1-GCN4				GCN4
200085591	GSE85591	Bess	OE	T	wt_ura3	PGAL-GST-GCN4				GCN4
200085591	GSE85591	Bess	OM	T	wt_met	PADH1-GCN4S242L				GCN4	5 RPKO strains, 2 GCN4 OE strains, 1 GCN4 mutant strain.
200095617	GSE95617	Bess	D	T	HSC_PBS inj-day7	HSC_β-glucan inj-day7				β-glucan
200095617	GSE95617	Bess	D	T	HSC_PBS inj-day28	HSC_β-glucan inj-day28				β-glucan
200095617	GSE95617	Bess	D	T	MPP_PBS inj-day28	MPP_β-glucan inj-day28				β-glucan	2 timepoints, 2 cell types.
200095617	GSE95617	Bess	D	T	PBS inj-5FU	β-glucan inj-5FU				β-glucan&5-fluouracil;5-FU	2 drugs administered.
200205992	GSE205992	Bess	N
200132759	GSE132759	Bess	OE	T	CGRP-C	CGRP-FGFR1				FGFR1;Fgfr1;Fibroblast growth factor receptor 1
200132759	GSE132759	Bess	OE	T	CGRP-C	CGRP-Mycl				Mycl;mycl
200118081	GSE118081	Bess	N
200144830	GSE144830	Bess	D	T	DMSO	TMP269				TMP269
200235531	GSE235531	Bess	KO	T	cells, Control	KO				Epas1;EPAS1
200235531	GSE235531	Bess	D	T	Control_	Daprodustat				Daprodustat
200094594	GSE94594	Bess;Cole	D	T	EL	CL				curcumin
200094594	GSE94594	Bess;Cole	D	G	GSM2479006;GSM2479007;GSM2479008	GSM2479009;GSM2479010;GSM2479011				curcumin
200094594	GSE94594	Bess;Cole	D	G	GSM2479006;GSM2479007;GSM2479008	GSM2479012;GSM2479013;GSM2479014				calcitriol
200033178	GSE33178	Bess	N
200198147	GSE198147	Bess;Cole	OE	T	RDR1(-)Dox	RDR1(+)Dox	cell line:;genotype:			RDR1	2 species, 10 cell lines.
200198147	GSE198147	Bess;Cole	OE	T	RDR1 (-)Dox	RDR1 (+)Dox	cell line:;genotype:			RDR1
200198147	GSE198147	Bess;Cole	OE	T	WT (+)Dox	RDR1 (+)Dox	cell line:			RDR1
200198147	GSE198147	Bess;Cole	D	T	(-)Dox	(+)Dox	cell line:;genotype:			Dox
200198147	GSE198147	Bess;Cole	OE	T	WT (+)Dox-xenograft	RDR1-Mut (+)Dox-xenograft	cell line:			RDR1-Mut
200198147	GSE198147	Bess;Cole	OE	T	(R-PE)-nano	(R-Mut)-nano	cell line:			RDR1-Mut
200198147	GSE198147	Bess;Cole	OE	T	(R-PE)-nano	(R-WT)-nano	cell line:			RDR1	RDR1 delivered via nanoparticles.
200198147	GSE198147	Bess;Cole	OE	T	EGFP-AAV	RDR1-AAV				RDR1
200198147	GSE198147	Bess;Cole	D	T	DMSO	Palb				palbociclib	NOT_RNA (ncRNA-Seq)
200199226	GSE199226	Bess	N
200173713	GSE173713	Bess	D	T	veh	cyclo				HPβCD;HPBCD
200228264	GSE228264	Bess	N
200181504	GSE181504	Bess	D	G	GSM5503690;GSM5503694	GSM5503692;GSM5503696				MSG;monosodium glutamate
200181504	GSE181504	Bess	D	G	GSM5503697;GSM5503700	GSM5503703;GSM5503706				MSG;monosodium glutamate
200181504	GSE181504	Bess;Cole	D	G	GSM5503698;GSM5503701	GSM5503704;GSM5503707				MSG;monosodium glutamate
200181504	GSE181504	Bess	D	G	GSM5503689;GSM5503693	GSM5503691;GSM5503695				MSG;monosodium glutamate
200181504	GSE181504	Bess	D	G	GSM5503702;GSM5503699	GSM5503708;GSM5503705				MSG;monosodium glutamate
200181504	GSE181504	Bess	D	G	GSM5503710;GSM5503714	GSM5503712;GSM5503716				MSG;monosodium glutamate
200181504	GSE181504	Bess	D	G	GSM5503717;GSM5503720	GSM5503723;GSM5503726				MSG;monosodium glutamate
200181504	GSE181504	Bess	D	G	GSM5503718;GSM5503721	GSM5503724;GSM5503725;GSM5503727				MSG;monosodium glutamate
200181504	GSE181504	Bess	D	G	GSM5503709;GSM5503713	GSM5503711;GSM5503715				MSG;monosodium glutamate
200181504	GSE181504	Bess	D	G	GSM5503719;GSM5503722	GSM5503728				MSG;monosodium glutamate	2 cell lines, 5 timepoints
200250148	GSE250148	Bess	N
200178884	GSE178884	Bess	KO	T	WT cold	Mettl3 cko cold		input		METTL3
200205777	GSE205777	Bess	D	T	VEH	sulforaphane				DL-sulforaphane
200205777	GSE205777	Bess	D	T	VEH	Tucidinostate				Tucidinostat	2 drugs used.
200214291	GSE214291	Bess	N
200210778	GSE210778	Bess;Cole	D	T	NS	375				miRNA-375;miR-375
200097404	GSE97404	Bess	N
200133067	GSE133067	Bess	D	T	YC0	YC1				YPD;rich microbial media
200133067	GSE133067	Bess	D	T	YC0	YC2				YPD;rich microbial media
200133067	GSE133067	Bess	D	T	YC0	YC3				YPD;rich microbial media
200133067	GSE133067	Bess	D	T	YC0	YC4				YPD;rich microbial media
200133067	GSE133067	Bess	D	T	YC0	YH1				YPD;rich microbial media
200133067	GSE133067	Bess	D	T	YC0	YH2				YPD;rich microbial media
200133067	GSE133067	Bess	D	T	YC0	YH3				YPD;rich microbial media
200133067	GSE133067	Bess	D	T	YC0	YH4				YPD;rich microbial media
200133067	GSE133067	Bess	D	T	YC0	RC1				RPMI + serum;RPMI
200133067	GSE133067	Bess	D	T	YC0	RC2				RPMI + serum;RPMI
200133067	GSE133067	Bess	D	T	YC0	RC3				RPMI + serum;RPMI
200133067	GSE133067	Bess	D	T	YC0	RC4				RPMI + serum;RPMI
200133067	GSE133067	Bess	D	T	YC0	RH1				RPMI + serum;RPMI
200133067	GSE133067	Bess	D	T	YC0	RH2				RPMI + serum;RPMI
200133067	GSE133067	Bess	D	T	YC0	RH3				RPMI + serum;RPMI
200133067	GSE133067	Bess	D	T	YC0	RH4				RPMI + serum;RPMI	There are 4 timepoints, 2 temperatures.
200102139	GSE102139	Bess	N
200236475	GSE236475	Bess;Cole	KO	T	genotype: WT	genotype: ADM_knockout	cell type:			ADM;Adrenomedullin	3 different cell types.
200198556	GSE198556	Bess	N
200255484	GSE255484	Bess	D	T	control	anti-CTLA-4				anti-CTLA-4
200211945	GSE211945	Bess	KD	T	pLKO	SMAD3KD				SMAD3
200128515	GSE128515	Bess	D	T	LNCAP-DMSO	LNCAP-E7107				E7107
200128515	GSE128515	Bess	D	T	PC3-DMSO	PC3-E7107				E7107
200128515	GSE128515	Bess	D	T	LAPC9-AI-Veh	LAPC9-AI-E7107				E7107
200128515	GSE128515	Bess	D	T	PC3-T-Veh	PC3-T-E7107				E7107	DMSO/vehicle control.
200247720	GSE247720	Bess;Cole	KD	T	Control	shDHX15-				DHX15
200247720	GSE247720	Bess	OE	T	shDHX15-	shDHX15+MYC				MYC
200219699	GSE219699	Bess	KO	T		HepG2				SCAF8	No controls.
200090020	GSE90020	Bess	KO	T	WT_INP	KO_INP				Phf8	NOT_RNA
200090020	GSE90020	Bess;Cole	KO	T	WT_H3K4me1	KO_H3K4me1				Phf8	NOT_RNA
200090020	GSE90020	Bess;Cole	KO	T	WT_H3K4me3	KO_H3K4me3				Phf8	NOT_RNA
200090020	GSE90020	Bess;Cole	KO	T	WT H3K27me2	KO_H3K27me2				Phf8	NOT_RNA
200090020	GSE90020	Bess;Cole	KO	T	WT H3K9me2	KO_H3K9me2				Phf8	NOT_RNA; Multiple cell lines.
200090020	GSE90020	Bess	KO	T	ESC_WT	ESC_KO				Phf8
200090020	GSE90020	Bess	KO	T	NPC_WT	NPC_KO				Phf8
200090020	GSE90020	Bess	KO	T	STR_WT	STR_KO				Phf8
200090020	GSE90020	Bess	KO	T	PFC_WT	PFC_KO				Phf8	Multiple cell types.
200063475	GSE63475	Bess;Cole	KD	T	mock	dicer1				Dicer;DICER1;dicer1
200214558	GSE214558	Bess	OM	T	AAVS1	SUPT5H				SUPT5H
200215756	GSE215756	Bess	N
200174713	GSE174713	Bess	N
200262427	GSE262427	Bess	KO	T	WT_LDL	KO_LDL				WEE1
200262427	GSE262427	Bess	KO	G	GSM8169508;GSM8169509;GSM8169510	GSM8169511;GSM8169512;GSM8169513				WEE1	There was a drug treatment of oxLDL used for one set of controls/KO.
200188659	GSE188659	Bess	KO	T	Mb1cre(WT/WT)	Mb1cre(cre/WT)				TBK1;Tbk1;Tank-binding kinase-1
200165450	GSE165450	Bess	KO	T	D24_scr	D24_si				CDH18
200070542	GSE70542	Bess;Cole	KD	T	CT	KO				Ptf1a;PTF1A
200148572	GSE148572	Bess;Cole	D	T	DMSO	zeocin				zeocin	NOT_RNA (RIP-seq)
200056888	GSE56888	Bess	N
200196597	GSE196597	Bess;Cole	KD	T	GFP	sh2				LAMC2	No controls, LAMC2 was depleted using 2 different shRNAs. (Correction: shGFP was the control)
200190607	GSE190607	Bess	N
200174753	GSE174753	Bess	N
200239979	GSE239979	Bess	N
200149523	GSE149523	Bess	D	G	GSM4504427;GSM4504428;GSM4504429	GSM4504424;GSM4504425;GSM4504426				Dox;dox
200149523	GSE149523	Bess	D	G	GSM4504433;GSM4504434;GSM4504435	GSM4504430;GSM4504431;GSM4504432				Dox;dox
200149523	GSE149523	Bess	KD	G	GSM4504433;GSM4504434;GSM4504435	GSM4504427;GSM4504428;GSM4504429				MCM7
200149523	GSE149523	Bess	KD	G	GSM4504430;GSM4504431;GSM4504432	GSM4504424;GSM4504425;GSM4504426				MCM7
200149523	GSE149523	Bess	D	T	A375_sh_NT	A375_sh_Dox				Dox;dox
200149523	GSE149523	Bess	D	T	A375_wt_NT	A375_wt_Dox				Dox;dox
200149523	GSE149523	Bess	KD	T	A375_wt_NT	A375_sh_NT				MCM7
200149523	GSE149523	Bess	KD	T	A375_wt_Dox	A375_sh_Dox				MCM7	3 experimental variables: MCM7 KD/wt, Dox/no Dox, 2 cell lines.
200199429	GSE199429	Bess	N
200088856	GSE88856	Bess	KO	T	rose.epithelium.rep	JNK.epithelium.rep				JNK;Jnk;cJUN NH2-terminal kinase
200088856	GSE88856	Bess	KO	T	rose.epithelium.susp	JNK.epithelium.susp				JNK;Jnk;cJUN NH2-terminal kinase	Cell cultures are suspended/attached.
200081949	GSE81949	Bess	N
200194371	GSE194371	Bess	N
200121092	GSE121092	Bess	OE	T	U251_CT	U251_N5				NANEP5
200121092	GSE121092	Bess	OE	T	U87_CT	U87_N5				NANEP5	2 cell lines.
200241934	GSE241934	Bess	N
200241852	GSE241852	Bess	D	T	MCF10A_NEO_NT	MCF10A_NEO_PolyIC				Poly IC;PolyIC;polyIC
200241852	GSE241852	Bess	D	T	MCF10A_GRHL2KO_NT	MCF10A_GRHL2KO_PolyIC				Poly IC;PolyIC;polyIC
200241852	GSE241852	Bess	KO	T	MCF10A_NEO_NT	MCF10A_GRHL2KO_NT				GRHL2;Grainyhead-like-2
200241852	GSE241852	Bess	KO	T	MCF10A_NEO_PolyIC	MCF10A_GRHL2KO_PolyIC				GRHL2;Grainyhead-like-2
200113210	GSE113210	Bess	N
200133433	GSE133433	Bess	N
200098248	GSE98248	Bess	D	T	CTRL	6 hours				Tetracycline;tetracycline
200098248	GSE98248	Bess	D	T	CTRL	12 hours				Tetracycline;tetracycline
200098248	GSE98248	Bess	D	T	CTRL	18 hours				Tetracycline;tetracycline
200098248	GSE98248	Bess	D	T	CTRL	24 hours				Tetracycline;tetracycline
200098248	GSE98248	Bess	D	T	CTRL	30 hours				Tetracycline;tetracycline
200098248	GSE98248	Bess	D	T	CTRL	36 hours				Tetracycline;tetracycline
200098248	GSE98248	Bess	D	T	CTRL	42 hours				Tetracycline;tetracycline
200098248	GSE98248	Bess	D	T	CTRL	48 hours				Tetracycline;tetracycline
200098248	GSE98248	Bess	D	T	CTRL	54 hours				Tetracycline;tetracycline
200098248	GSE98248	Bess	D	T	CTRL	60 hours				Tetracycline;tetracycline
200098248	GSE98248	Bess	D	T	CTRL	66 hours				Tetracycline;tetracycline
200098248	GSE98248	Bess	D	T	CTRL	72 hours				Tetracycline;tetracycline
200098248	GSE98248	Bess	D	T	CTRL	78 hours				Tetracycline;tetracycline
200098248	GSE98248	Bess	D	T	CTRL	84 hours				Tetracycline;tetracycline
200098248	GSE98248	Bess	D	T	CTRL	90 hours				Tetracycline;tetracycline	15 timepoints.
200135198	GSE135198	Bess	KO	G	GSM3993382;GSM3993383;GSM3993384	GSM3993388;GSM3993389;GSM3993390				LDLR&ob	Dual Peturbation.
200135198	GSE135198	Bess	KO	T	WT ACE-I	DKO ACE-I				LDLR&ob
200135198	GSE135198	Bess	KO	T	WT_HPC	DKO_HPC				LDLR&ob
200135198	GSE135198	Bess	D	T	WT ACE-I_HPC	WT_HPC				captopril;ACE-inhibitor;ACE-I
200135198	GSE135198	Bess	KO	T	WT ACE-I_HPC	DKO ACE-I_HPC				LDLR&ob
200135198	GSE135198	Bess	D	G	GSM3993382;GSM3993383;GSM3993384	GSM3993385;GSM3993386;GSM3993387				captopril;ACE-inhibitor;ACE-I
200135198	GSE135198	Bess	D	G	GSM3993388;GSM3993389;GSM3993390	GSM3993391;GSM3993392;GSM3993393				captopril;ACE-inhibitor;ACE-I
200135198	GSE135198	Bess	D	T	DKO_HPC	DKO ACE-I_HPC				captopril;ACE-inhibitor;ACE-I
200135198	GSE135198	Bess	D	T	WT_HPC	WT ACE-I_HPC				captopril;ACE-inhibitor;ACE-I	3 experimental variables: ACE-I/no ACE-1, DKO/no DKO, HPC/no HPC (preconditioning).
200152489	GSE152489	Bess	N
200101117	GSE101117	Bess	N
200103169	GSE103169	Bess	OM	T	WT	mutant				Wwtr1;wwtr1
200219958	GSE219958	Bess	KO	T		HepG2				CARHSP1	No controls.
200188821	GSE188821	Bess	N
200197858	GSE197858	Bess	N
200074019	GSE74019	Bess;Cole	OE	G	GSM1908214	GSM1908215				Hhex	NOT_RNA
200074019	GSE74019	Bess;Cole	OE	G	GSM1908217	GSM1908218				Hhex	NOT_RNA
200074019	GSE74019	Bess;Cole	OE	G	GSM1908220	GSM1908221				Hhex	NOT_RNA
200074019	GSE74019	Bess;Cole	KO	G	GSM1908213	GSM1908214				Hhex	NOT_RNA
200074019	GSE74019	Bess;Cole	KO	G	GSM1908216	GSM1908217				Hhex	NOT_RNA
200074019	GSE74019	Bess;Cole	KO	G	GSM1908219	GSM1908220				Hhex	NOT_RNA; Tamoxifen is an important inducer of the KO, however it is not mentioned in the study/sample description.
200074019	GSE74019	Bess;Cole	KO	T	Hhex+	Hhex-				Hhex
200101167	GSE101167	Bess	KD	T	NT	siL3				CD95L
200134757	GSE134757	Bess	N
200140266	GSE140266	Bess	D	T	Control	DMaKG				DM-aKG;DMaKG
200155306	GSE155306	Bess	KD	T	WT	MYB134R				MYB134
200226273	GSE226273	Bess	D	T	WT	Model				Na2SeO3
200201421	GSE201421	Bess	OE	T	untreated 6	cdN mRNA treated 6				cdN
200201421	GSE201421	Bess	OE	T	untreated 6	NT5M mRNA treated 6				NT5M
200201421	GSE201421	Bess	OE	T	untreated 6	CT treated				CT
200201421	GSE201421	Bess	OE	T	untreated 12	cdN mRNA treated 12				cdN
200201421	GSE201421	Bess	OE	T	untreated 12	NT5M mRNA treated 12				NT5M
200201421	GSE201421	Bess	OE	T	untreated 12	CT treated 12				CT
200201421	GSE201421	Bess	OE	T	untreated 24	cdN mRNA treated 24				cdN
200201421	GSE201421	Bess	OE	T	untreated 24	NT5M mRNA treated 24				NT5M
200201421	GSE201421	Bess	OE	T	untreated 24	CT treated 24				CT	Encoded by mRNA, not DNA; 3 timepoints.
200104445	GSE104445	Bess	KO	T	293T-34a	4-24-34a				Dicer
200104445	GSE104445	Bess	KO	T	293T-124	4-24-124				Dicer
200104445	GSE104445	Bess	KO	T	293T-MSA	4-24-MSA				Dicer
200104445	GSE104445	Bess;Cole	D	T	293T-MSA	293T-124				miR-34a-3p
200104445	GSE104445	Bess;Cole	D	T	293T-MSA	293T-34a				miR-34a-5p
200104445	GSE104445	Bess;Cole	D	T	4-24-MSA	4-24-124a				miR-34a-3p
200104445	GSE104445	Bess;Cole	D	T	4-24-MSA	4-24-34a				miR-34a-5p	2 cell types, 2 miR treatments, 1 control.
200156634	GSE156634	Bess	N
200053450	GSE53450	Bess	N
200115404	GSE115404	Bess	N
200175245	GSE175245	Bess	N
200101340	GSE101340	Bess	D	T	WT veh	WT TMX				Tamoxifen
200101340	GSE101340	Bess	D	T	G17V veh	G17V TMX				Tamoxifen
200101340	GSE101340	Bess;Cole	OM	T	WT TMX	G17V TMX				RhoA
200264589	GSE264589	Bess	D	T	ntg_vehicle	ntg_TNF				TNFα;tumor necrosis factor α;TNFa
200264589	GSE264589	Bess	D	T	PIAS1KO_vehicle	PIAS1KO_TNF				TNFα;tumor necrosis factor α;TNFa
200264589	GSE264589	Bess	KO	T	ntg_vehicle	PIAS1KO_vehicle				PIAS1
200264589	GSE264589	Bess	KO	T	ntg_TNF	PIAS1KO_TNF				PIAS1
200129024	GSE129024	Bess	N
200199753	GSE199753	Bess	N
200214575	GSE214575	Bess	KO	T	Control	KO				Kdm6b;KDM6B
200074263	GSE74263	Bess;Cole	OM	T	Control	Patient				OGT
200148723	GSE148723	Bess	OE	T	infected with control	SYT-SSX				SYT-SSX;SS18-SSX
200148723	GSE148723	Bess	KO	T	pLKO control	CRE recombinase				SYT-SSX;SS18-SSX	KO by CRE recombinase.
200163591	GSE163591	Bess	D	G	GSM4982249;GSM4982250;GSM4982251	GSM4982252;GSM4982253;GSM4982254				CaPB
200259284	GSE259284	Bess	N
200241702	GSE241702	Bess	N
200234501	GSE234501	Bess	N
200097463	GSE97463	Bess	N
200201432	GSE201432	Bess	N
200156903	GSE156903	Bess	D	T	DMSO	VCS				Voclosporin;VCS;voclosporin
200156903	GSE156903	Bess	D	T	DMSO	TAC				tacrolimus;Tacrolimus;TAC
200220540	GSE220540	Bess	KO	T	CDKN2A WT Diaphragm	CDKN2A KO Diaphragm				Cdkn2a;CDKN2A
200220540	GSE220540	Bess	KO	T	CDKN2A WT Lung	CDKN2A KO Lung				Cdkn2a;CDKN2A
200057694	GSE57694	Bess	N
200089250	GSE89250	Bess;Cole	OE	T	control	HNF4α transduction, bio				HNF4α;HNF4a	NOT_RNA (library strategy not listed)
200089250	GSE89250	Bess;Cole	D		control	LEC AZA treatment				azacytidine;AZA;Azacytidine	NOT_RNA (library strategy not listed)
200089250	GSE89250	Bess;Cole	D		HNF4α transduction, bio	HNF4α transduction + AZA treatment				azacytidine;AZA;Azacytidine	NOT_RNA (library strategy not listed)
200164737	GSE164737	Bess	N
200167420	GSE167420	Bess;Cole	KO	G	GSM5104960;GSM5104961	GSM5104962;GSM5104963				Batf;basic leucine zipper transcription factor	NOT_RNA
200167420	GSE167420	Bess;Cole	KO	G	GSM5104964;GSM5104965	GSM5104966;GSM5104967				Batf;basic leucine zipper transcription factor	NOT_RNA
200167420	GSE167420	Bess;Cole	KO	G	GSM5104976;GSM5104977	GSM5104978;GSM5104979				Batf;basic leucine zipper transcription factor	NOT_RNA
200167420	GSE167420	Bess;Cole	KO	G	GSM5104980;GSM5104981	GSM5104982;GSM5104983				Batf;basic leucine zipper transcription factor	NOT_RNA
200167420	GSE167420	Bess;Cole	KO	G	GSM5104984;GSM5104985	GSM5104986;GSM5104987				Batf;basic leucine zipper transcription factor	NOT_RNA
200167420	GSE167420	Bess;Cole	KO	G	GSM5104988;GSM5104989	GSM5104990;GSM5104991				Batf;basic leucine zipper transcription factor	NOT_RNA
200167420	GSE167420	Bess;Cole	KO	G	GSM5104992;GSM5104993	GSM5104994;GSM5104995				Batf;basic leucine zipper transcription factor	NOT_RNA
200167420	GSE167420	Bess;Cole	KO	G	GSM5104996;GSM5104997	GSM5104998;GSM5104999				STAT5	NOT_RNA
200167420	GSE167420	Bess;Cole	KO	G	GSM5105000;GSM5105001	GSM5105002;GSM5105003				STAT5	NOT_RNA
200167420	GSE167420	Bess;Cole	KO	G	GSM5105004;GSM5105005	GSM5105006;GSM5105007				STAT5	NOT_RNA
200167420	GSE167420	Bess;Cole	KO	G	GSM5105008;GSM5105009	GSM5105010;GSM5105011				STAT5	NOT_RNA; Multiple transcription factors, 2 different KOs.
200167420	GSE167420	Bess	KO	G	GSM5105012;GSM5105013	GSM5105014;GSM5105015				Batf;basic leucine zipper transcription factor
200167420	GSE167420	Bess	KO	G	GSM5105016;GSM5105017	GSM5105018;GSM5105019				Batf;basic leucine zipper transcription factor
200199280	GSE199280	Bess	N
200148061	GSE148061	Bess	N
200111374	GSE111374	Bess	N
200207069	GSE207069	Bess	N
200220607	GSE220607	Bess	N
200087855	GSE87855	Bess	KO	T	WT	KO				MeCP2
200100694	GSE100694	Bess	D	T	LOUCY_DMSO	LOUCY_JQ1				JQ1
200100694	GSE100694	Bess	D	T	LOUCY_DMSO	LOUCY_IBET151				I-BET151
200107646	GSE107646	Bess	N
200217525	GSE217525	Bess	D	G	GSM6721031;GSM6721032;GSM6721033;GSM6721034;GSM6721035	GSM6721036;GSM6721037;GSM6721038;GSM6721039;GSM6721040				PS19 brain lysate;brain lysate;PS19
200217525	GSE217525	Bess	D	G	GSM6721031;GSM6721032;GSM6721033;GSM6721034;GSM6721035	GSM6721041;GSM6721042;GSM6721043;GSM6721044;GSM6721045				thapsigragin;Thapsigargin
200164668	GSE164668	Bess	N
200115367	GSE115367	Bess	OM	T	WTCOLON	APCOLON				Atoh1;ATOH1
200115367	GSE115367	Bess	OM	T	WTSI	APSI				Atoh1;ATOH1	Cell profiles obtained for both small intestine and colon.
200212529	GSE212529	Bess	D	T		immunotherapy				anti-PD-1 immunotherapy;immunotherapy	No controls.
200185479	GSE185479	Bess	N
200193095	GSE193095	Bess;Cole	OM	T	genotype: wild type	genotype: brm-/-				brm
200193095	GSE193095	Bess;Cole	OM	T	genotype: wild type	genotype: brd1-/-brd2-/-brd13-/-				brd1&brd2&brd3	Triple pertubation.
200193095	GSE193095	Bess;Cole	OM	T	genotype: wild type	genotype: brip1-/-brip2-/-				brip1&brip2	Dual pertubation.
200193095	GSE193095	Bess;Cole	OM	T	genotype: wild type	genotype: syd-/-				syd
200193095	GSE193095	Bess;Cole	OM	T	genotype: wild type	genotype: swi3d-/-				swi3d
200193095	GSE193095	Bess;Cole	OM	T	genotype: wild type	genotype: sys1-/-sys2-/-sys3-/-				sys1&sys2&sys3	Triple pertubation.
200193095	GSE193095	Bess;Cole	OM	T	genotype: wild type	genotype: minu1-/-minu2-/-				minu1&minu2	Dual pertubation.
200193095	GSE193095	Bess;Cole	OM	T	genotype: wild type	genotype: pms2a-/-pms2b-/-				pms2a&pms2b	Dual pertubation.
200193095	GSE193095	Bess;Cole	OM	T	genotype: wild type	genotype: swp73b-/-				swp73b
200193095	GSE193095	Bess;Cole	OM	T	genotype: wild type	genotype: bcl7a-/-bcl7b-/-				bcl7a&bcl7b	Dual pertubation.
200193095	GSE193095	Bess;Cole	OM	T	genotype: wild type	genotype: an3-/-				an3
200066484	GSE66484	Bess	D	T	4 hr PDGF R	4 hr PDGF + PD325901				PD325901
200066484	GSE66484	Bess	D	T	4 hr FGF R	4 hr FGF + PD325901				PD325901
200066484	GSE66484	Bess	D	T	4 hr PDGF R	4 hr PDGF + LY294002				LY294002
200066484	GSE66484	Bess	D	T	4 hr FGF R	4 hr FGF + LY294002				LY294002	2 types of intital treatments, 2 types of drugs given later.
200197821	GSE197821	Bess	D	T		BME				BME;basement membrane extract
200197821	GSE197821	Bess	D	T		Collagen				collagen I;Collagen I	No controls.
200224082	GSE224082	Bess	KD	T	WT	KD				LSD1;lysine-specific demethylase 1
200224082	GSE224082	Bess;Cole	D	T	LN18_TCPminus	LN18_TCPplus				TCP
200224082	GSE224082	Bess;Cole	D	T	LNZ308_TCPminus	LNZ308_TCPplus				TCP
200224082	GSE224082	Bess;Cole	D	T	NHA_TCPminus	NHA_TCPplus				TCP	TCP is Tranylcypromine, but it is not explicitly mentioned in the sample description (LSD1 inhibitor).
200109157	GSE109157	Bess	D	T	IL2 H3ac	IL2 IL4 H3ac		Input		IL-4;IL4	NOT_RNA
200109157	GSE109157	Bess	D	T	IL2 H3ac	IL2 TCR H3ac		Input		SIINFEKL	NOT_RNA
200109157	GSE109157	Bess	D	T	IL2 IL4 H3ac	IL2 IL4 TCR H3ac		Input		SIINFEKL	NOT_RNA
200109157	GSE109157	Bess	D	T	IL2 CD8	IL2 TCR CD8				SIINFEKL
200109157	GSE109157	Bess	D	T	IL2 CD8	IL2 IL4 CD8				IL-4;IL4
200109157	GSE109157	Bess	D	T	IL2 IL4 CD8	IL2 IL4 TCR CD8				SIINFEKL
200109157	GSE109157	Bess	D	T	IL2 TCR CD8	IL2 IL4 TCR CD8				IL-4;IL4
200228275	GSE228275	Bess	N
200119794	GSE119794	Bess	N
200113237	GSE113237	Bess	N
200189726	GSE189726	Bess	KO	T	Null	Cre				Mdm2
200120693	GSE120693	Bess	OE	G	GSM3408479;GSM3408480	GSM3408477;GSM3408478				HMGB1;High-mobility group B1
200120693	GSE120693	Bess	KD	G	GSM7834035;GSM7834036	GSM7834037;GSM7834038				HMGB1;High-mobility group B1
200120693	GSE120693	Bess	KD	G	GSM8014098;GSM8014099;GSM8014100	GSM8014101;GSM8014102;GSM8014103				HMGB1;High-mobility group B1	2 different sequencing instruments used for KD.
200058702	GSE58702	Bess	N
200104525	GSE104525	Bess	N
200059831	GSE59831	Bess	N
200191087	GSE191087	Bess	N
200156588	GSE156588	Bess	N
200131231	GSE131231	Bess	KD	T	control	Bromo				EP300
200220914	GSE220914	Bess	KO	T	WTCtrl	E4				Zdhhc20;ZDHHC20
200186633	GSE186633	Bess	KO	T	WT_Ali	KO_Ali				CHD1
200186633	GSE186633	Bess	KO	T	WT_C	KO_C				CHD1
200186633	GSE186633	Bess	D	T	KO_C	KO_Ali				Alisertib
200186633	GSE186633	Bess	D	T	WT_C	WT_Ali				Alisertib
200216546	GSE216546	Bess	D	T	DMSO	quercetin				Quercetin;quercetin
200169549	GSE169549	Bess	N
200180909	GSE180909	Bess	KD	T	NC	METTL3				METTL3
200017107	GSE17107	Bess	N
200123320	GSE123320	Bess	D	T		TH9-PC				IL-2&IL-4&TGF-beta;TGF-b
200123320	GSE123320	Bess	D	T		SC				IL-2&IL-15	No controls.
200166345	GSE166345	Bess;Cole	D	T	before	after				carboplatin&cyclophosphamide&etoposide&doxorubicin	The patient underwent neoadjuvant chemotherapy.
200165246	GSE165246	Bess	KD	T	S_DHT	T_DHT				TMEFF2
200165246	GSE165246	Bess	KD	T	SDHT	TDHT				TMEFF2
200165246	GSE165246	Bess	D	T	S_DHT	SDHT				DHT;dihydrotestosterone
200165246	GSE165246	Bess	D	T	T_DHT	TDHT				DHT;dihydrotestosterone	2 experimental variables: DHT/no DHT, TMEFF2 KD/no KD.
200223405	GSE223405	Bess;Cole	OE	T	HPr1-AR cells, Vector, veh control	HPr1-AR cells, BAZ1A, veh control				BAZ1A	UNUSABLE
200223405	GSE223405	Bess;Cole	OE	T	HPr1-AR cells, Vector, treat	HPr1-AR cells, BAZ1A, treat				BAZ1A	UNUSABLE
200223405	GSE223405	Bess;Cole	OE	T	LNCaP cells, Vector, veh control	LNCaP cells, BAZ1A, veh control				BAZ1A	UNUSABLE
200223405	GSE223405	Bess;Cole	OE	T	LNCaP cells, Vector, treat	LNCaP cells, BAZ1A, treat				BAZ1A	UNUSABLE
200223405	GSE223405	Bess;Cole	OE	T	RC43N cells, Vector, veh contro	RC43N cells, BAZ1A, veh control				BAZ1A	UNUSABLE
200223405	GSE223405	Bess;Cole	OE	T	RC43N cells, Vector, treat	RC43N cells, BAZ1A, treat				BAZ1A	UNUSABLE
200223405	GSE223405	Bess;Cole	OE	T	RC43T cells, Vector, veh control	RC43T cells, BAZ1A, veh control				BAZ1A	UNUSABLE
200223405	GSE223405	Bess;Cole	OE	T	RC43T cells, Vector, treat	RC43T cells, BAZ1A, treat				BAZ1A	UNUSABLE; Multiple cell types. Vector/treatment variable improperly labeled so it is unusable.
200223405	GSE223405	Bess;Cole	D	T	veh control	1α,25(OH)2D3	cell line:;vector:			1α,25(OH)2D3	UNUSABLE
200186199	GSE186199	Bess	D	G	GSM5640199;GSM5640200;GSM5640201;GSM5640202;GSM5640207;GSM5640208;GSM5640209;GSM5640210;GSM5640215;GSM5640216;GSM5640217;GSM5640218	GSM5640203;GSM5640204;GSM5640205;GSM5640206;GSM5640211;GSM5640212;GSM5640213;GSM5640214;GSM5640219;GSM5640220;GSM5640221;GSM5640222				R848;Resiquimod	NOT_RNA
200186199	GSE186199	Bess;Cole	N								RNA-Seq segment was not a relevant perturbation experiment.
200223223	GSE223223	Bess	N
200207830	GSE207830	Bess	OM	T	IDH2WT	IDH2R140Q_Rep				IDH
200207830	GSE207830	Bess	D	T	IDH2R140Q_4days_DMSO	IDH2R140Q_4days_AG221				AG-221
200207830	GSE207830	Bess	D	T	IDH2R140Q_7days_DMSO	IDH2R140Q_7days_AG221				AG-221
200135310	GSE135310	Bess	N
200243210	GSE243210	Bess	KO	T	WT	KO				C5aR;complement 5a receptor;C5a receptor
200162275	GSE162275	Bess	N								While this study is technically testing the drug "R", no other information is given to make the drug R distinguishable from the letter R, so it is unusable.
200198235	GSE198235	Bess	N
200056725	GSE56725	Bess	N
200176054	GSE176054	Bess	N
200185904	GSE185904	Bess	KD	T	Ctrl	Smad7				Smad7
200250001	GSE250001	Bess;Cole	D	G	GSM7968907	GSM7968908				G-CSF
200141409	GSE141409	Bess;Cole	OM	T	genotype/variation: WT	genotype/variation: <delta>BbHapX				HapX;Hapx
200244858	GSE244858	Bess	D	T	control	diquat				diquat;DCK;DQ
200252250	GSE252250	Bess	D	T	Tg	TUDCA				TUDCA;tauroursodeoxycholic acid
200114135	GSE114135	Bess	D	T	activation_status: 0	activation_status: 1	allergy_status:;Sex:			anti-CD3+CD28;CD3/CD28 Dynabeads
200114135	GSE114135	Bess	D	T	stimulation: 0	stimulation: 1	allergy_phenotype: ;allergy status: ;Sex:			anti-CD3+CD28;CD3/CD28 Dynabeads	NOT_RNA;Cells were activated via antibodies on Dynabeads.
200109637	GSE109637	Bess	KD	T	ItprCtrl	ItprKD				IP3R
200157622	GSE157622	Bess	KD	T	HepG2_siCTRL	HepG2_siNONO				NONO
200157622	GSE157622	Bess	KD	T	HepG2_siCTRL	HepG2_siSFPQ				SFPQ
200157622	GSE157622	Bess	KD	T	HEK293T_siCTRL	HEK293T_siNONO				NONO
200157622	GSE157622	Bess	KD	T	HEK293T_siCTRL	HEK293T_siSFPQ				SFPQ	2 cell types.
200256463	GSE256463	Bess	N
200181638	GSE181638	Bess	D	T	untreated	aspirin treated				aspirin;Aspirin
200225134	GSE225134	Bess	N
200149966	GSE149966	Bess	KD	T	NT	siID4				ID4;Id4
200085088	GSE85088	Bess	KD	T	siNT_E0h	siCTCF_E0h				CTCF
200085088	GSE85088	Bess	KD	T	siNT_E3h	siCTCF_E3h				CTCF
200085088	GSE85088	Bess	D	T	siNT_E0h	siNT_E3h				Estrogen
200085088	GSE85088	Bess	D	T	siCTCF_E0h	siCTCF_E3h				Estrogen	2 timepoints for Estrogen administration: 0hr (control), 3hr
200115386	GSE115386	Bess	D	T	control	Etoposide				etoposide;ETP;Etoposide
200115386	GSE115386	Bess	D	T	control	Imatinib mesylate				Imatinib mesylate;imatinib mesylate;IMA
200115386	GSE115386	Bess	D	T	control	Cisplatinum				cisplatinum;CDDP;Cisplatinum	3 different drugs tested.
200217769	GSE217769	Bess	KO	T	wt control	KO				p53;P53
200093294	GSE93294	Bess	OM	T	Control_adult	Lola_O				longitudinals lacking;lola;Lola
200093294	GSE93294	Bess	OM	T	control_r	lola-F_				longitudinals lacking;lola;Lola
200093294	GSE93294	Bess	OM	T	control_r	Lola-Null				longitudinals lacking;lola;Lola	3 different mutations tested.
200116779	GSE116779	Bess	D	T	GS control	GS RA24h				retinoic acid
200116779	GSE116779	Bess	D	T	GS control	GS RA72h				retinoic acid
200116779	GSE116779	Bess	D	T	GS control	GS RA120h				retinoic acid
200116779	GSE116779	Bess	D	T	ES control	ES RA120h				retinoic acid	3 time points, 2 types of cells.
200101312	GSE101312	Bess	N
200118569	GSE118569	Bess	N
200224972	GSE224972	Bess	N
200219022	GSE219022	Bess	D	T	pH7.6	pH5.8				hydrochloric acid
200219022	GSE219022	Bess	D	T	pH7.6	pH4.4				hydrochloric acid	2 different dosages given (and 2 resulting pHs)
200112973	GSE112973	Bess	N
200244488	GSE244488	Bess;Cole	D	T	treatment: none	treatment: TNF-alpha				TNF-alpha	NOT_RNA; Other SubSeries within the SuperSeries were N.
200244488	GSE244488	Bess;Cole	N	T
200176688	GSE176688	Bess	N
200122405	GSE122405	Bess	KO	T	Dnmt3a+/+	Dnmt3aF/F				Dnmt3a
200190034	GSE190034	Bess	N
200207183	GSE207183	Bess	N
200224420	GSE224420	Bess	KD	T	CSS_ENZ10days	shROR2_ENZ10days				ROR2
200224420	GSE224420	Bess	KD	T		shROR2_Rep				ROR2	No controls.
200224420	GSE224420	Bess	OE	T		_OE_ROR2_				ROR2	No controls.
200193801	GSE193801	Bess	OM	T	30d Heart WT	30d Heart Mutant				CHCHD10
200193801	GSE193801	Bess	OM	T	75d Heart WT	75d Heart Mutant				CHCHD10
200193801	GSE193801	Bess	OM	T	125d Heart WT	125d Heart Mutant				CHCHD10
200193801	GSE193801	Bess	OM	T	225d Heart WT	225d Heart Mutant				CHCHD10	Multiple timepoints.
200057926	GSE57926	Bess;Cole	D	T	MEFs-RBFox2-NC	MEFs-RBFox2-DRB		MEFs-Input-DRB		DRB	NOT_RNA
200057926	GSE57926	Bess;Cole	KD	T	MEFs-RBFox2-NC	MEFs-RBFox2-siSUZ12		MEFs-Input-siSUZ12		SUZ12	NOT_RNA
200057926	GSE57926	Bess;Cole	D	T	MEFs-SUZ12-NC	MEFs-SUZ12-DRB		MEFs-Input-DRB		DRB	NOT_RNA
200057926	GSE57926	Bess;Cole	KD	T	MEFs-SUZ12-NC	MEFs-SUZ12-siRBFox2		MEFs-Input-siRBFox2		RBFox2	NOT_RNA
200057926	GSE57926	Bess;Cole	KO	T	Myocyte-Ago2-RBFox2-WT	Myocyte-Ago2-RBFox2-KO				RBFox2	NOT_RNA
200057926	GSE57926	Bess;Cole	KO	T	Heart-WT	Heart-KO				RBFox2
200057926	GSE57926	Bess;Cole	KD	T	MEFs-NC	MEFs-siRBFox2				RBFox2
200057926	GSE57926	Bess;Cole	KD	T	MEFs-NC	MEFs-siSUZ12				SUZ12
200057926	GSE57926	Bess;Cole	KO	T	cardiac myocytes from WT mouse hearts	cardiac myocytes from RBFox2 KO mouse hearts	age:			RBFox2	Multiple types of sequencing (ChIPseq, CLIPseq, GROseq, RASLseq), timepoints, and target genes.
200114037	GSE114037	Bess	N
200193894	GSE193894	Bess	D	T	No treatment	50 ng diphtheria toxin treatment				diphtheria toxin;DT
200172181	GSE172181	Bess	D	T	_DMSO	_Doxorubicin				Doxorubicin
200172181	GSE172181	Bess	D	T	_DMSO	_Bortezomib				Bortezomib
200172181	GSE172181	Bess	D	T	_DMSO	_Tegretol				Tegretol
200172181	GSE172181	Bess	D	T	_DMSO	_WZ8040				WZ8040
200172181	GSE172181	Bess	D	T	_DMSO	_PHA-767491				PHA-767491
200172181	GSE172181	Bess	D	T	_DMSO	_BI 2536				BI 2536
200172181	GSE172181	Bess	D	T	_DMSO	_Daunorubicin				Daunorubicin
200172181	GSE172181	Bess	D	T	_DMSO	_Nitrendipine				Nitrendipine
200172181	GSE172181	Bess	D	T	_DMSO	_Solifenacin				Solifenacin	Multiple drugs tested.
200219750	GSE219750	Bess	N
200197555	GSE197555	Bess	D	G	GSM5920517;GSM5920518;GSM5920519	GSM5920520;GSM5920521;GSM5920522				trametinib;MEKi;MAP kinse-ERK kinase inhibitor
200197555	GSE197555	Bess	D	G	GSM5920523;GSM5920524;GSM5920525	GSM5920526;GSM5920527;GSM5920528				trametinib;MEKi;MAP kinse-ERK kinase inhibitor	2 types of cells tested.
200247238	GSE247238	Bess	N
200152556	GSE152556	Bess	N
200179495	GSE179495	Bess	D	T	ControlRep	HighRep				lithium cobalt oxide;LCO
200179495	GSE179495	Bess	D	T	ControlRep	IonRep				ion;Ion
200179495	GSE179495	Bess	D	T	ControlRep	LowRep				lithium cobalt oxide;LCO	2 different dosages of LCO given.
200102352	GSE102352	Bess	N
200167506	GSE167506	Bess	N
200129611	GSE129611	Bess	N
200184639	GSE184639	Bess	N
200111004	GSE111004	Bess;Cole	KD	T	TC71-shNT	TC71-shSA1				SA1
200111004	GSE111004	Bess;Cole	KD	T	TC32-shNT	TC32-shSA1				SA2	Doxycyline induced SA1 KD for 2 cell types.
200040050	GSE40050	Bess	D	T	C42B vehicle	C42B treated				DHT
200040050	GSE40050	Bess	D	T	LNCAP vehicle	LNCAP treated				DHT
200040050	GSE40050	Bess;Cole	KD	T	C42B siNS	C42B siAR				AR
200040050	GSE40050	Bess;Cole	D	T	C42B AR vehicle	C42B AR treated				DHT	NOT_RNA
200040050	GSE40050	Bess;Cole	D	T	LNCAP AR vehicle	LNCAP AR treated				DHT	NOT_RNA
200040050	GSE40050	Bess;Cole	D	T	22RV1 AR vehicle	22RV1 AR treated				DHT	NOT_RNA
200040050	GSE40050	Bess;Cole	D	T	C42B FOXA1 vehicle	C42B FOXA1 treated				DHT	NOT_RNA
200040050	GSE40050	Bess;Cole	D	T	C42B ACH3 vehicle	C42B ACH3 treated				DHT	NOT_RNA
200040050	GSE40050	Bess;Cole	D	T	LNCAP ACH3 vehicle	LNCAP ACH3 treated				DHT	NOT_RNA
200040050	GSE40050	Bess;Cole	D	T	C42B H3K4ME3 vehicle	C42B H3K4ME3 treated				DHT	NOT_RNA
200040050	GSE40050	Bess;Cole	D	T	LNCAP H3K4ME3 vehicle	LNCAP H3K4ME3 treated				DHT	NOT_RNA; 5 cell lines, 4 chip antibodies.
200111570	GSE111570	Bess	N
200229698	GSE229698	Bess	KO	T	WT,	_GLOko				TRAF7;Traf7
200229698	GSE229698	Bess	KO	T	WT,	_ECko				TRAF7;Traf7
200229698	GSE229698	Bess	KO	T	WT,	_EChet				TRAF7;Traf7	3 types of knockouts: endothelium-specific, endothelim-specific heterozygote, and global knockout.
200119775	GSE119775	Bess	KO	T	WTH	TAZH				TAZ;tafazzin;Tafazzin
200119775	GSE119775	Bess	KO	T	WTN	TAZN				TAZ;tafazzin;Tafazzin	Cells in hypoxia (H) or nomoxia (N).
200087344	GSE87344	Bess	KO	T	wild type	Lmnb1-/-				Lmnb1;Lamin-B1
200136107	GSE136107	Bess	N
200078157	GSE78157	Bess	OM	T	Wildtype RNA-seq	hH1 RNA-seq				H1
200078157	GSE78157	Bess;Cole	OM	T	Wildtype Negative control	H1-FLAG				H1	NOT_RNA
200078157	GSE78157	Bess;Cole	OM	T	Wildtype MNase-Seq 20	hH1 MNase-Seq 20				H1	NOT_RNA
200078157	GSE78157	Bess;Cole	OM	T	Wildtype MNase-Seq 60	hH1 MNase-Seq 60				H1	NOT_RNA; 2 types of mutation.
200228240	GSE228240	Bess	KO	G	GSM7117597	GSM7117598				H1.2
200228240	GSE228240	Bess	KO	G	GSM7117598	GSM7117599				H1.3
200228240	GSE228240	Bess	KO	G	GSM7117599	GSM7117600				H1.0&H1.5	Dual pertubation.
200228240	GSE228240	Bess	KO	G	GSM7117600	GSM7117601				H1.4
200228240	GSE228240	Bess	OE	G	GSM7117599	GSM7117602				H1.3
200228240	GSE228240	Bess	OE	G	GSM7117601	GSM7117603				H1.0
200228240	GSE228240	Bess	OE	G	GSM7117601	GSM7117604				H1.5
200228240	GSE228240	Bess	OE	G	GSM7117598	GSM7117605				H1.2
200228240	GSE228240	Bess	OE	G	GSM7117599	GSM7117606				H1.2&H1.3	Dual pertubation.
200114222	GSE114222	Bess;Cole	D	T	Mock miRNA methyl RNA	143-3p miRNA methyl RNA IP		143-3p miRNA methyl RNA control		143-3p miRNA
200114222	GSE114222	Bess;Cole	D	T	Mock miRNA methyl RNA	145-5p miRNA methyl RNA IP		145-5p miRNA methyl RNA control		145-5p miRNA
200114222	GSE114222	Bess;Cole	D	T	Mock miRNA methyl RNA	129-5p miRNA methyl RNA IP		129-5p miRNA methyl RNA control		129-5p miRNA
200240813	GSE240813	Bess	N
200209820	GSE209820	Bess	KO	T	HFF, IgG, HSV-1 4 hpi	KO, IgG, HSV-1 4 hpi				mH2A1;macroH2A1	NOT_RNA
200209820	GSE209820	Bess	KO	T	HFF, IgG, HSV-1 8 hpi	KO, IgG, HSV-1 8 hpi				mH2A1;macroH2A1	NOT_RNA
200209820	GSE209820	Bess	KO	T	HFF, IgG, HSV-1 12 hpi	KO, IgG, HSV-1 12 hpi				mH2A1;macroH2A1	NOT_RNA
200209820	GSE209820	Bess	KO	T	HFF, IgG, Mock	KO, IgG, Mock				mH2A1;macroH2A1	NOT_RNA
200209820	GSE209820	Bess	KO	T	HFF, H3K27me3, HSV-1 4 hpi	KO, H3K27me3, HSV-1 4 hpi				mH2A1;macroH2A1	NOT_RNA
200209820	GSE209820	Bess	KO	T	HFF, H3K27me3, HSV-1 8 hpi	KO, H3K27me3, HSV-1 8 hpi				mH2A1;macroH2A1	NOT_RNA
200209820	GSE209820	Bess	KO	T	HFF, H3K27me3, HSV-1 12 hpi	KO, H3K27me3, HSV-1 12 hpi				mH2A1;macroH2A1	NOT_RNA
200209820	GSE209820	Bess	KO	T	HFF, H3K27me3, Mock	KO, H3K27me3, Mock				mH2A1;macroH2A1	NOT_RNA
200209820	GSE209820	Bess	KO	T	HFF, macroH2A1, HSV-1 4 hpi	KO, macroH2A1, HSV-1 4 hpi				mH2A1;macroH2A1	NOT_RNA
200209820	GSE209820	Bess	KO	T	HFF, macroH2A1, HSV-1 8 hpi	KO, macroH2A1, HSV-1 8 hpi				mH2A1;macroH2A1	NOT_RNA
200209820	GSE209820	Bess	KO	T	HFF, macroH2A1, HSV-1 12 hpi	KO, macroH2A1, HSV-1 12 hpi				mH2A1;macroH2A1	NOT_RNA
200209820	GSE209820	Bess	KO	T	HFF, macroH2A1, Mock	KO, macroH2A1, Mock				mH2A1;macroH2A1	NOT_RNA; 3 timepoints post infection (or mock infection), 3 cut&tag antibodies.
200209820	GSE209820	Bess	KO	T	WT, 4 hpi	KO, 4 hpi				mH2A1;macroH2A1
200209820	GSE209820	Bess	KO	T	WT, 8 hpi	KO, 8 hpi				mH2A1;macroH2A1
200209820	GSE209820	Bess	KO	T	WT, 12 hpi	KO, 12 hpi				mH2A1;macroH2A1
200209820	GSE209820	Bess	KO	T	WT, Mock	KO, Mock				mH2A1;macroH2A1	4 timepoints for post infection (or mock infection).
200220491	GSE220491	Bess	OM	T	Col_ip_	pCND1_ip_		pCND1_input		CND1;CHLOROPLAST AND NUCLEUS DUAL-LOCALIZED PROTEIN 1;cnd1
200168143	GSE168143	Bess	KO	T	IL-4Rα+/+	IL-4Rα-/-				IL-4Rα;IL-4R{alpha}
200159009	GSE159009	Bess	N
200133458	GSE133458	Bess	N
200113030	GSE113030	Bess	OM	T	genotype: wildtype	genotype: Ly5.1(mut)				Ly5.1
200196176	GSE196176	Bess	N
200229394	GSE229394	Bess	N
200078489	GSE78489	Bess	N
200160662	GSE160662	Bess	N
200115605	GSE115605	Bess	N
200112567	GSE112567	Bess	D	T		m19z CAR T cells				CD19-targeted CAR;3T3-mCD19;anti-mouse dynabeads;CD19-targeted chimeric antigen receptors
200112567	GSE112567	Bess	D	T		m1928z CAR T cells				CD19-targeted CAR;3T3-mCD19;anti-mouse dynabeads;CD19-targeted chimeric antigen receptors
200112567	GSE112567	Bess	D	T		m19-musBBz CAR T cells				CD19-targeted CAR;3T3-mCD19;anti-mouse dynabeads;CD19-targeted chimeric antigen receptors	No controls.
200131411	GSE131411	Bess	N
200197972	GSE197972	Bess	N
200185641	GSE185641	Bess	D	T	G24con	G24P3				saline-alkali water
200185641	GSE185641	Bess	D	T	G24con	G24P6				saline-alkali water
200185641	GSE185641	Bess	D	T	G48con	G48P3				saline-alkali water
200185641	GSE185641	Bess	D	T	G48con	G48P6				saline-alkali water
200185641	GSE185641	Bess	D	T	G7dcon	G7dP3				saline-alkali water
200185641	GSE185641	Bess	D	T	G7dcon	G7dP6				saline-alkali water	3 timepoints, 2 different water concentrations.
200122393	GSE122393	Bess	KO	T	WT-	KO-				HDAC3
200150646	GSE150646	Bess	OE	T	WT_5m	TG_5m				SNCA
200150646	GSE150646	Bess	OE	T	WT_12m	TG_12m				SNCA	2 timepoints.
200122735	GSE122735	Bess	D	T	CTRL resting	JQ1 resting				JQ1
200122735	GSE122735	Bess	D	T	CTRL activated	JQ1 activated				JQ1	2 variables: JQ1/DMSO, activated/resting.
200111080	GSE111080	Bess	OM	T	WT	MUT	tissue:			Slc39a8
200108077	GSE108077	Bess	N
200158697	GSE158697	Bess	N
200189186	GSE189186	Bess	D	T	DMSO	Olaparib	cell line:			olaparib;Olaparib
200183924	GSE183924	Bess	D	T		Patient				Durvalumab;durvalumab	No controls.
200259221	GSE259221	Bess	KD	T	control	shRNA targeting EVI1				EVI1;ecotropic viral integration site-1
200142378	GSE142378	Bess;Cole	D	T	noDox	+48hDox	strain genotype/variation:			Dox;Doxycycline
200142378	GSE142378	Bess;Cole	OE	T	noDox(iFlag.Hoxc6)	48hDox(iFlag.Hoxc6)				Hoxc6
200142378	GSE142378	Bess;Cole	OE	T		48hDox(iFlag.Hoxc8)				Hoxc8	No controls
200142378	GSE142378	Bess;Cole	OE	T		48hDox(iFlag.Hoxc9)				Hoxc9	No controls
200142378	GSE142378	Bess;Cole	OE	T		48hDox(iFlag.Hoxc10)				Hoxc10	No controls
200132882	GSE132882	Bess	N
200210261	GSE210261	Bess	N
200115177	GSE115177	Bess	OE	T	WT-3M	TG-3M				N40K
200115177	GSE115177	Bess	OE	T	WT-12M	TG-12M				N40K	2 timepoints.
200158937	GSE158937	Bess	N
200045657	GSE45657	Bess	N
200199701	GSE199701	Bess;Cole	D	G	GSM5981800;GSM5981801;GSM5981802	GSM5981803;GSM5981804;GSM5981805				5-aza-dC	NOT_RNA
200199701	GSE199701	Bess;Cole	D	T	_DMSO_	_5-aza-dC_	cell line:		RNA-seq_Jurkat-	5-aza-dC
200199701	GSE199701	Bess;Cole	KD	T	shRen	shTLX3				TLX3
200199701	GSE199701	Bess;Cole	OE	T	_control_	_TLX3-OE_			RNA-seq_Jurkat_	TLX3
200199701	GSE199701	Bess;Cole	D	T	_DMSO_	_5-aza-dC_	cell line:		RPBS_Jurkat-	5-aza-dC	NOT_RNA
200139371	GSE139371	Bess;Cole	KO	T	F/F	KO	cell_type:			Hamp
200104462	GSE104462	Bess	D	T	reagent: None	reagent: Erastin				erasin;Erastin
200104462	GSE104462	Bess	D	T	reagent: None	reagent: Ferrostatin-1				Ferrostatin;ferrostatin-1
200203247	GSE203247	Bess	D	T	Vehicle_	SR-3420_				SR-3420
200066911	GSE66911	Bess;Cole	OM	T	3b strain	dot1delta				dot1;Dot1	NOT_RNA
200066911	GSE66911	Bess;Cole	OM	T		set1delta				set1;Set1	No controls.	NOT_RNA
200066911	GSE66911	Bess;Cole	N
200225701	GSE225701	Bess;Cole	D	T	cp0_16H	cp2_16H				calcium palmitate;CP
200225701	GSE225701	Bess;Cole	D	T	cp0_5H	cp2_5H				calcium palmitate;CP
200197210	GSE197210	Bess	KD	T	HEC1B_Sh_EV_	HEC1B_Sh_FOXA2_				FOXA2;Foxa2
200116181	GSE116181	Bess	KO	T	WT	Tet2-KO				Tet2
200168774	GSE168774	Bess	N
200119393	GSE119393	Bess	D	T	_UT	_R848	silencing:			R848
200119393	GSE119393	Bess;Cole	KD	T	_siC	_siOCT2	treatment:			2025-10-02
200222446	GSE222446	Bess	N
200158979	GSE158979	Bess	OM	T	_WT	_Tex11				TEXT11;Tex11;Text11
200200516	GSE200516	Bess	N
200178867	GSE178867	Bess	OE	T		hsa-miR-106b-5p				miR-106b-5p
200178867	GSE178867	Bess	OE	T		hsa-miR-93-5p				miR-93-5p
200178867	GSE178867	Bess	OE	T		hsa-miR-25-3p				miR-25-3p
200178867	GSE178867	Bess	OE	T		cel-miR-67				miR-67	No controls.
200249232	GSE249232	Bess	N
200099837	GSE99837	Bess	KO	T	WT	KO	treatment:			Nr4a3;NR4A3
200099837	GSE99837	Bess;Cole	D	T	undifferentiated	culture with GMCSF+IL4	genotype:			GMCSF;GM-CSF&IL4;IL-4

## Sheet: 3_Crossvalidation_split
Supplemental table 3: Cross-validation split
SNACKKSS-MC				CREEDS dataset
xaa	xab	xac	xad	xaa	xab	xac	xad
GSE224972	GSE101939	GSE122735	GSE119988	GSE14024	GSE367	GSE19777	GSE19534
GSE173829	GSE185479	GSE169549	GSE167283	GSE1647	GSE33057	GSE7781	GSE8788
GSE57170	GSE197210	GSE154711	GSE230928	GSE59357	GSE52547	GSE33619	GSE35765
GSE234701	GSE126630	GSE191087	GSE133067	GSE16974	GSE6903	GSE27159	GSE50982
GSE151444	GSE79774	GSE78489	GSE239661	GSE47425	GSE15293	GSE62081	GSE10740
GSE112580	GSE204754	GSE253742	GSE149966	GSE13984	GSE38304	GSE61835	GSE43459
GSE197862	GSE84252	GSE241736	GSE156588	GSE6443	GSE485	GSE26309	GSE36427
GSE141872	GSE116181	GSE120874	GSE96549	GSE5496	GSE26900	GSE52644	GSE46689
GSE89250	GSE201176	GSE247720	GSE249150	GSE3922	GSE17511	GSE41307	GSE58079
GSE97404	GSE101340	GSE136107	GSE184639	GSE5856	GSE25205	GSE4768	GSE50076
GSE107562	GSE128913	GSE190034	GSE248760	GSE28448	GSE19286	GSE6077	GSE3455
GSE156329	GSE64813	GSE159596	GSE220049	GSE10216	GSE6767	GSE6766	GSE9549
GSE249909	GSE56962	GSE135198	GSE115048	GSE17184	GSE16874	GSE24744	GSE30903
GSE104547	GSE225134	GSE263647	GSE118569	GSE29048	GSE54645	GSE19199	GSE39920
GSE221569	GSE171181	GSE58702	GSE117945	GSE54073	GSE17063	GSE8562	GSE53923
GSE241427	GSE255633	GSE193801	GSE178884	GSE7810	GSE17160	GSE6030	GSE23541
GSE79735	GSE134295	GSE122393	GSE124286	GSE41799	GSE4451	GSE41559	GSE14995
GSE115404	GSE254435	GSE61348	GSE259284	GSE2195	GSE18742	GSE4066	GSE51108
GSE245187	GSE131242	GSE225604	GSE196139	GSE42174	GSE54267	GSE1566	GSE42172
GSE161764	GSE143241	GSE159009	GSE96551	GSE2389	GSE11870	GSE53231	GSE55760
GSE104445	GSE256463	GSE160415	GSE218242	GSE13869	GSE24487	GSE5504	GSE1947
GSE79782	GSE167566	GSE76860	GSE207268	GSE55624	GSE44084	GSE62194	GSE25179
GSE186745	GSE126027	GSE244152	GSE264589	GSE62941	GSE51034	GSE40885	GSE33799
GSE78157	GSE150646	GSE185369	GSE107646	GSE1026	GSE25100	GSE6495	GSE31280
GSE172493	GSE138939	GSE173350	GSE207427	GSE57655	GSE4051	GSE41443	GSE37563
GSE174753	GSE200206	GSE101312	GSE181959	GSE14943	GSE20466	GSE15349	GSE26817
GSE192357	GSE193894	GSE259221	GSE142731	GSE3565	GSE55203	GSE55243	GSE55667
GSE247862	GSE203247	GSE202958	GSE223223	GSE38335	GSE39192	GSE9913	GSE63027
GSE70542	GSE117224	GSE81949	GSE37933	GSE53036	GSE15303	GSE16160	GSE20115
GSE155008	GSE242203	GSE128291	GSE111004	GSE58493	GSE57949	GSE42600	GSE43805
GSE148421	GSE147818	GSE190607	GSE184697	GSE39452	GSE4873	GSE26410	GSE44605
GSE201992	GSE114252	GSE45137	GSE125358	GSE2354	GSE56838	GSE34554	GSE8920
GSE223646	GSE111150	GSE53779	GSE88841	GSE34904	GSE30671	GSE31354	GSE32473
GSE169610	GSE174713	GSE199280	GSE249225	GSE35592	GSE22656	GSE45009	GSE44024
GSE219682	GSE210261	GSE167506	GSE250148	GSE25828	GSE43561	GSE55204	GSE63790
GSE109157	GSE57694	GSE109322	GSE146072	GSE2715	GSE1008	GSE55490	GSE897
GSE181638	GSE219747	GSE207183	GSE153791	GSE2421	GSE30037	GSE37218	GSE11237
GSE109257	GSE126313	GSE228264	GSE227848	GSE7035	GSE27628	GSE32316	GSE23725
GSE194371	GSE102139	GSE224420	GSE148297	GSE2606	GSE14630	GSE32536	GSE46093
GSE165450	GSE198147	GSE181504	GSE145801	GSE12367	GSE55071	GSE56520	GSE46448
GSE94110	GSE168143	GSE215756	GSE115177	GSE38252	GSE8720	GSE38316	GSE40545
GSE161540	GSE181873	GSE221579	GSE229698	GSE31784	GSE35979	GSE23736	GSE18567
GSE241771	GSE89211	GSE140266	GSE85690	GSE54095	GSE31092	GSE2639	GSE23362
GSE244488	GSE54411	GSE140137	GSE153747	GSE5041	GSE4737	GSE35351	GSE33372
GSE123320	GSE86377	GSE85277	GSE78381	GSE3676	GSE25412	GSE21903	GSE11722
GSE197858	GSE192585	GSE86101	GSE106626	GSE20736	GSE18308	GSE2527	GSE32951
GSE182888	GSE110042	GSE100183	GSE118220	GSE13477	GSE39228	GSE5106	GSE29798
GSE122843	GSE182735	GSE210567	GSE116813	GSE27914	GSE17743	GSE15013	GSE1025
GSE155306	GSE164668	GSE194043	GSE248721	GSE20358	GSE40120	GSE10113	GSE27672
GSE225839	GSE219699	GSE110328	GSE119794	GSE54864	GSE16438	GSE3311	GSE35014
GSE114135	GSE221587	GSE99982	GSE176688	GSE9567	GSE9037	GSE17923	GSE45034
GSE201421	GSE158018	GSE250373	GSE152664	GSE21842	GSE29632	GSE12445	GSE29797
GSE233254	GSE149523	GSE179491	GSE190384	GSE2724	GSE1418	GSE39181	GSE29544
GSE211466	GSE191102	GSE185042	GSE210352	GSE3248	GSE40194	GSE52452	GSE4065
GSE63818	GSE232240	GSE195727	GSE60571	GSE21129	GSE18938	GSE46211	GSE5786
GSE198235	GSE208026	GSE220540	GSE108077	GSE18383	GSE40493	GSE1772	GSE15146
GSE248741	GSE247238	GSE241702	GSE171998	GSE7562	GSE31351	GSE38376	GSE13525
GSE116779	GSE165497	GSE179495	GSE65936	GSE11279	GSE13805	GSE30185	GSE40630
GSE75160	GSE94594	GSE98248	GSE77742	GSE5230	GSE2640	GSE46178	GSE37179
GSE244858	GSE240813	GSE219958	GSE163007	GSE24193	GSE4068	GSE6078	GSE27713
GSE214558	GSE166345	GSE87855	GSE106848	GSE38332	GSE7193	GSE16524	GSE61900
GSE79638	GSE246056	GSE111570	GSE201788	GSE48788	GSE9480	GSE22259	GSE8646
GSE45657	GSE132708	GSE172181	GSE164557	GSE30049	GSE54839	GSE24460	GSE36778
GSE234507	GSE230712	GSE116610	GSE130984	GSE361	GSE10192	GSE45838	GSE40404
GSE209912	GSE139321	GSE101544	GSE154119	GSE39752	GSE23033	GSE12211	GSE26662
GSE158937	GSE241934	GSE236475	GSE139371	GSE25987	GSE9484	GSE4067	GSE48989
GSE210778	GSE220013	GSE64779	GSE207442	GSE30561	GSE1448	GSE12356	GSE27527
GSE114516	GSE124954	GSE124185	GSE67310	GSE6721	GSE21060	GSE16923	GSE11343
GSE136358	GSE57391	GSE112973	GSE118081	GSE20335	GSE13590	GSE45968	GSE66016
GSE178707	GSE168774	GSE229661	GSE222861	GSE30552	GSE45941	GSE25480	GSE40375
GSE122303	GSE144830	GSE141035	GSE216546	GSE30323	GSE6440	GSE54360	GSE5140
GSE164963	GSE214575	GSE199753	GSE244723	GSE57917	GSE34860	GSE21946	GSE32224
GSE29968	GSE111080	GSE219750	GSE205992	GSE15457	GSE54812	GSE33766	GSE52317
GSE232343	GSE152556	GSE171633	GSE104134	GSE30486	GSE14525	GSE17251	GSE65472
GSE210878	GSE114037	GSE141835	GSE162954	GSE9328	GSE10162	GSE35909	GSE19925
GSE220914	GSE169163	GSE92241	GSE178623	GSE4410	GSE15481	GSE27028	GSE48790
GSE225992	GSE220491	GSE126171	GSE142378	GSE43552	GSE23031	GSE27896	GSE8199
GSE177681	GSE252568	GSE40050	GSE137154	GSE39220	GSE3644	GSE19921	GSE29004
GSE129024	GSE90988	GSE35857	GSE172492	GSE6980	GSE46209	GSE4612	GSE1552
GSE101167	GSE61439	GSE165246	GSE193065	GSE51962	GSE27816	GSE11165	GSE36855
GSE149390	GSE133458	GSE131411	GSE144275	GSE64101	GSE34589	GSE6015	GSE44961
GSE109637	GSE171657	GSE196176	GSE217703	GSE1437	GSE34839	GSE5811	GSE4386
GSE131792	GSE188659	GSE124049	GSE87670	GSE6929	GSE28548	GSE22434	GSE7381
GSE139627	GSE135310	GSE141409	GSE144360	GSE41087	GSE37542	GSE4512	GSE2515
GSE99784	GSE155383	GSE115277	GSE225701	GSE40655	GSE15326	GSE7863	GSE765
GSE152506	GSE205668	GSE217525	GSE99780	GSE977	GSE85	GSE5800	GSE4650
GSE207830	GSE156903	GSE152489	GSE178099	GSE25737	GSE3348	GSE5581	GSE6676
GSE214291	GSE167420	GSE226273	GSE136905	GSE45452	GSE3530	GSE4029	GSE40458
GSE209820	GSE158697	GSE201524	GSE168453	GSE59964	GSE2202	GSE30314	GSE5320
GSE213352	GSE199701	GSE155918	GSE121092	GSE3697	GSE37514	GSE6614	GSE35511
GSE217392	GSE96922	GSE55735	GSE196610	GSE10848	GSE26834	GSE47150	GSE48818
GSE226646	GSE85591	GSE217769	GSE172629	GSE19567	GSE6930	GSE22313	GSE6397
GSE59611	GSE56725	GSE214412	GSE250001	GSE56948	GSE3140	GSE56321	GSE29592
GSE224294	GSE186166	GSE119393	GSE197989	GSE25911	GSE47777	GSE10082	GSE21751
GSE127118	GSE219609	GSE83404	GSE243600	GSE52550	GSE33709	GSE3075	GSE2826
GSE109001	GSE188821	GSE119775	GSE192548	GSE29494	GSE26104	GSE55340	GSE5145
GSE100861	GSE193454	GSE148572	GSE126776	GSE59057	GSE19868	GSE1988	GSE45143
GSE104462	GSE17107	GSE154638	GSE74263	GSE5583	GSE36177	GSE34417	GSE42580
GSE163591	GSE95617	GSE224686	GSE118187	GSE24249	GSE1676	GSE26888	GSE4292
GSE175245	GSE194206	GSE207069	GSE78961	GSE40852	GSE14411	GSE28593	GSE6376
GSE158098	GSE90020	GSE163232	GSE109881	GSE29485	GSE36364	GSE42187	GSE55314
GSE131449	GSE61549	GSE197555	GSE186633	GSE27524	GSE22223	GSE16048	GSE54707
GSE201432	GSE37236	GSE207085	GSE219022	GSE61989	GSE35972	GSE24716	GSE37712
GSE201197	GSE112335	GSE235531	GSE107697	GSE1871	GSE39273	GSE17812	GSE36879
GSE129226	GSE232184	GSE166328	GSE88856	GSE6263	GSE8853	GSE2450	GSE22381
GSE137675	GSE221710	GSE183190	GSE159450	GSE42598	GSE57256	GSE31453	GSE45804
GSE93989	GSE190655	GSE120714	GSE59831	GSE6858	GSE4420	GSE32357	GSE66113
GSE62913	GSE97799	GSE244748	GSE113210	GSE33658	GSE6467	GSE3598	GSE3113
GSE262368	GSE134362	GSE67214	GSE175599	GSE38519	GSE34351	GSE22772	GSE15232
GSE233443	GSE53450	GSE222446	GSE185641	GSE20211	GSE45269	GSE7196	GSE33223
GSE107671	GSE241852	GSE133028	GSE111374	GSE4514	GSE32287	GSE54785	GSE6451
GSE196818	GSE109805	GSE56888	GSE202049	GSE18326	GSE23421	GSE12972	GSE34060
GSE198556	GSE160382	GSE103169	GSE162389	GSE35965	GSE5715	GSE26822	GSE20958
GSE152185	GSE148687	GSE196597	GSE97463	GSE40731	GSE9118	GSE24896	GSE5509
GSE202827	GSE221467	GSE186199	GSE39656	GSE29009	GSE22558	GSE33298	GSE11039
GSE153921	GSE120693	GSE260787	GSE74019	GSE6914	GSE3603	GSE19675	GSE10896
GSE228240	GSE169584	GSE63475	GSE122405	GSE41363	GSE2585	GSE47214	GSE6867
GSE128515	GSE132882	GSE101519	GSE66484	GSE65588	GSE2431	GSE41608	GSE34551
GSE225570	GSE162275	GSE149270	GSE99042	GSE21543	GSE6505	GSE29010	GSE5542
GSE73436	GSE85088	GSE140645	GSE216671	GSE5371	GSE63012	GSE20219	GSE2118
GSE241353	GSE113030	GSE120201	GSE114222	GSE2152	GSE19204	GSE47751	GSE3542
GSE70101	GSE58765	GSE115896	GSE163247	GSE20325	GSE25045	GSE22611	GSE34763
GSE156634	GSE188903	GSE100312	GSE247910	GSE58475	GSE10954	GSE17268	GSE20646
GSE185904	GSE151761	GSE227117	GSE213666	GSE57810	GSE63072	GSE40280	GSE6789
GSE134098	GSE252250	GSE192773	GSE164737	GSE934	GSE411	GSE11287	GSE15151
GSE49828	GSE66911	GSE113237	GSE31302	GSE40377	GSE42264	GSE41298	GSE67561
GSE115386	GSE245658	GSE157538	GSE229578	GSE3846	GSE11223	GSE1680	GSE17297
GSE211945	GSE163852	GSE189186	GSE221023	GSE34896	GSE54931	GSE22971	GSE29343
GSE247992	GSE208445	GSE157057	GSE211836	GSE19079	GSE50756	GSE48338	GSE21561
GSE169262	GSE151357	GSE88187	GSE148061	GSE34528	GSE466	GSE2772	GSE36222
GSE173146	GSE150620	GSE88300	GSE200516	GSE5282	GSE3653	GSE14523	GSE6400
GSE146382	GSE112567	GSE249232	GSE163946	GSE3100	GSE32609	GSE13887	GSE40582
GSE178774	GSE123862	GSE193095	GSE139613	GSE2189	GSE20054	GSE37428	GSE8832
GSE152430	GSE156156	GSE178867	GSE131492	GSE32569	GSE12413	GSE1956	GSE25095
GSE186051	GSE228152	GSE33178	GSE174173	GSE28214	GSE19736	GSE11240	GSE27424
GSE158979	GSE211632	GSE157622	GSE197821	GSE7705	GSE18327	GSE59727	GSE49244
GSE100694	GSE104590	GSE183924	GSE99837	GSE38713	GSE50836	GSE23724	GSE4668
GSE118567	GSE144291	GSE229394	GSE140955	GSE8000	GSE14277	GSE5463	GSE12466
GSE129611	GSE243210	GSE142034	GSE88279	GSE35651	GSE65202	GSE40155	GSE4356
GSE228275	GSE223405	GSE220607	GSE86381	GSE58074	GSE54464	GSE47438	GSE10904
GSE89843	GSE205777	GSE102352	GSE117020	GSE29384	GSE35011	GSE42327	GSE37441
GSE199115	GSE234495	GSE263138	GSE63088	GSE47803	GSE8555	GSE7259	GSE47856
GSE120596	GSE197972	GSE224082	GSE155203	GSE9244	GSE3571	GSE35396	GSE6850
GSE57926	GSE232044	GSE262427	GSE59822	GSE43133	GSE35961	GSE2816	GSE3293
GSE99767	GSE201979	GSE160662	GSE180909	GSE4619	GSE44456	GSE38956	GSE22139
GSE141123	GSE133433	GSE93294	GSE95782	GSE5654	GSE17300	GSE22873	GSE43452
GSE104525	GSE176054	GSE173713	GSE198024	GSE36930	GSE32129	GSE13460	GSE21329
GSE131231	GSE189726	GSE79412	GSE199429	GSE17490	GSE2556	GSE17785	GSE8597
GSE134757	GSE99405	GSE149539	GSE234501	GSE2624	GSE49613	GSE7137	GSE4025
GSE143215	GSE132759	GSE115605	GSE133381	GSE12999	GSE52889	GSE16683	GSE39699
GSE114090	GSE154677	GSE92870	GSE224038	GSE41150	GSE24071	GSE5993	GSE12628
GSE207928	GSE87344	GSE183778	GSE140378	GSE41168	GSE13162	GSE12091	GSE39733
GSE155130	GSE115367	GSE222159	GSE98144	GSE48123	GSE64681	GSE32968	GSE26830
GSE239979	GSE171872	GSE148723	GSE193373	GSE2222	GSE25088	GSE3356	GSE14972
GSE172399	GSE165457	GSE255484		GSE6907	GSE15723	GSE2374	GSE49658
GSE161160	GSE199226	GSE101117		GSE25640	GSE44943	GSE41827	GSE17250
GSE212529	GSE217871	GSE243650		GSE32161	GSE434	GSE45417	GSE38830
				GSE26315	GSE51901	GSE10175	GSE8307
				GSE35303	GSE27630	GSE50532	GSE7508
				GSE37546	GSE34446	GSE30792	GSE9978
				GSE43956	GSE15490	GSE33659	GSE27568
				GSE41839	GSE55578	GSE128	GSE24278
				GSE53180	GSE4390	GSE50865	GSE53388
				GSE23687	GSE54268	GSE3252	GSE43695
				GSE39984	GSE16906	GSE5080	GSE7191
				GSE30543	GSE8087	GSE11319	GSE22152
				GSE20318	GSE32108	GSE49305	GSE51207
				GSE2592	GSE43075	GSE41044	GSE16179
				GSE49225	GSE36948	GSE2725	GSE4656
				GSE24862	GSE20320	GSE58960	GSE23956
				GSE40849	GSE6955	GSE45295	GSE7329
				GSE3634	GSE1579	GSE7578	GSE54917
				GSE5117	GSE34545	GSE41558	GSE24972
				GSE2172	GSE4754	GSE7890	GSE30883
				GSE36575	GSE37676	GSE31906	GSE28643
				GSE20282	GSE36819	GSE7762	GSE15563
				GSE46139	GSE11630	GSE14773	GSE13585
				GSE26025	GSE2192	GSE5519	GSE28155
				GSE54838	GSE45139	GSE26523	GSE1482
				GSE2397	GSE6909	GSE41663	GSE27091
				GSE12465	GSE52416	GSE52857	GSE50002
				GSE41040	GSE5777	GSE15162	GSE8150
				GSE46869	GSE9161	GSE35415	GSE2547
				GSE7754	GSE46410	GSE18344	GSE59055
				GSE15729	GSE33906	GSE3249	GSE45492
				GSE3343	GSE38039	GSE54215	GSE6281
				GSE30242	GSE35160	GSE37820	GSE2236
				GSE31008	GSE1050	GSE2507	GSE34729
				GSE48443	GSE16623	GSE28645	GSE17916
				GSE45507	GSE31458	GSE3202	GSE10765
				GSE42937	GSE11899	GSE43806	GSE17204
				GSE3952	GSE41821	GSE48131	GSE27402
				GSE34715	GSE1556	GSE17901	GSE9187
				GSE2812	GSE24243	GSE30880	GSE15161
				GSE6819	GSE27440	GSE45627	GSE17129
				GSE31150	GSE11056	GSE30442	GSE30076
				GSE32056	GSE33870	GSE52819	GSE42289
				GSE46230	GSE42637	GSE3124	GSE43578
				GSE62359	GSE44285	GSE1468	GSE11664
				GSE2742	GSE13139	GSE26188	GSE10809
				GSE1562	GSE27309	GSE11618	GSE25829
				GSE54622	GSE48329	GSE43337	GSE22288
				GSE56126	GSE4866	GSE46970	GSE56724
				GSE61495	GSE2926	GSE4230	GSE13899
				GSE40687	GSE52106	GSE49535	GSE38136
				GSE1134	GSE22875	GSE33161	GSE15823
				GSE14226	GSE46538	GSE49005	GSE5679
				GSE53394	GSE46496	GSE10953	GSE20984
				GSE2869	GSE6688	GSE5824	GSE10989
				GSE3583	GSE46515	GSE9447	GSE50399
				GSE1472	GSE12007	GSE61601	GSE54711
				GSE26262	GSE34176	GSE477	GSE37009
				GSE19626	GSE2260	GSE50588	GSE19510
				GSE19793	GSE46006	GSE4090	GSE63625
				GSE13033	GSE45701	GSE476	GSE9038
				GSE23035	GSE32254	GSE47685	GSE3624
				GSE32994	GSE23639	GSE50490	GSE50414
				GSE47002	GSE34920	GSE20484	GSE56102
				GSE39009	GSE25211	GSE53812	GSE61388
				GSE11194	GSE43798	GSE44355	GSE18560
				GSE22366	GSE3308	GSE1839	GSE12881
				GSE22606	GSE39443	GSE37060	GSE40558
				GSE55272	GSE15379	GSE34292	GSE40564
				GSE55074	GSE22035	GSE454	GSE16219
				GSE58062	GSE16569	GSE2746	GSE21135
				GSE1045	GSE41035	GSE32145	GSE15947
				GSE44754	GSE53979	GSE45130	GSE62033
				GSE7561	GSE29081	GSE17635	GSE7708
				GSE12446	GSE22483	GSE17480	GSE7793
				GSE64302	GSE41831	GSE1948	GSE30821
				GSE8747	GSE12505	GSE18632	GSE988
				GSE38342	GSE39771	GSE4739	GSE4063
				GSE5348	GSE4028	GSE49577	GSE52721
				GSE28598	GSE13189	GSE6679	GSE18148
				GSE33612	GSE64023	GSE52992	GSE3181
				GSE23102	GSE2082	GSE6210	GSE38972
				GSE28228	GSE29694	GSE7002	GSE27638
				GSE10634	GSE8972	GSE27079	GSE23040
				GSE35844	GSE48819	GSE35200	GSE42934
				GSE34838	GSE35111	GSE8866	GSE2779
				GSE43881	GSE63767	GSE36321	GSE48370
				GSE35366	GSE27395	GSE3737	GSE61178
				GSE5007	GSE10432	GSE23028	GSE6787
				GSE35989	GSE3078	GSE1559	GSE35332
				GSE19875	GSE47099	GSE3173	GSE54872
				GSE29084	GSE44025	GSE40879	GSE53946
				GSE60761	GSE28476	GSE4323	GSE867
				GSE43224	GSE9371	GSE32095	GSE484
				GSE16962	GSE31771	GSE26001	GSE21657
				GSE44356	GSE31251	GSE1363	GSE7333
				GSE2889	GSE16249	GSE2362	GSE7694
				GSE48928	GSE46129	GSE17551	GSE26298
				GSE614	GSE1779	GSE6662	GSE49153
				GSE32093	GSE7430	GSE53716	GSE25257
				GSE16073	GSE5339	GSE2501	GSE48146
				GSE11484	GSE857	GSE58948	GSE56557
				GSE49826	GSE8823	GSE34313	GSE31432
				GSE53107	GSE63062	GSE44162	GSE3621
				GSE20715	GSE65624	GSE16364	GSE16564
				GSE47989	GSE63848	GSE20876	GSE30931
				GSE4262	GSE2964	GSE20286	GSE16267
				GSE51163	GSE22433	GSE52232	GSE2558
				GSE47375	GSE5042	GSE9247	GSE5458
				GSE11759	GSE3699	GSE31059	GSE68785
				GSE6681	GSE52108	GSE47763	GSE40985
				GSE1471	GSE8434	GSE16200	GSE25423
				GSE40695	GSE39859	GSE42813	GSE10167
				GSE18636	GSE10849	GSE48027	GSE59385
				GSE41712	GSE15811	GSE20667	GSE490
				GSE10241	GSE5304	GSE6410	GSE9123
				GSE28141	GSE36297	GSE26656	GSE22773
				GSE7955	GSE38375	GSE2498	GSE55129
				GSE6623	GSE8565	GSE31797	GSE28456
				GSE763	GSE15228	GSE5255	GSE937
				GSE57538	GSE34299	GSE2684	GSE53877
				GSE48258	GSE21718	GSE8238	GSE43318
				GSE2880	GSE23103	GSE2867	GSE2002
				GSE11887	GSE19136	GSE14964	GSE35600
				GSE35124	GSE50649	GSE6206	GSE4422
				GSE1473	GSE35543	GSE10902	GSE7069
				GSE30305	GSE31646	GSE15774	GSE2254
				GSE31668	GSE59672	GSE43387	GSE62433
				GSE16238	GSE19780	GSE12049	GSE37684
				GSE18296	GSE27318	GSE38067	GSE39480
				GSE9677	GSE46150	GSE9330	GSE19997
				GSE7479	GSE5225	GSE1809	GSE7009
				GSE50138	GSE27261	GSE35004	GSE11670
				GSE23923	GSE12073	GSE43628	GSE18564
				GSE3843	GSE40729	GSE8106	GSE25315
				GSE37047	GSE7257	GSE28200	GSE11557
				GSE37570	GSE15078	GSE17643	GSE19528
				GSE23702	GSE7036	GSE56570	GSE7020
				GSE40726	GSE19519	GSE6770	GSE50803
				GSE25417	GSE21155	GSE64965	GSE284
				GSE21266	GSE35696	GSE9124	GSE24292
				GSE27473	GSE5338	GSE10433	GSE14801
				GSE55002	GSE18610	GSE20914	GSE7187
				GSE39864	GSE34824	GSE44244	GSE19961
				GSE25238	GSE23780	GSE20754	GSE23674
				GSE11440	GSE6476	GSE37458	GSE54608
				GSE14921	GSE1153	GSE6878	GSE5841
				GSE5462	GSE7868	GSE422	GSE59848
				GSE40701	GSE20655	GSE5681	GSE54255
				GSE35297	GSE27177	GSE8313	GSE27640
				GSE60057	GSE8157	GSE1458	GSE29848
				GSE52711	GSE25846	GSE8146	GSE10748
				GSE5823	GSE36433	GSE2413	GSE50053
				GSE6433	GSE2198	GSE51382	GSE19194
				GSE48653	GSE44590	GSE41005	GSE12791
				GSE3126	GSE7676	GSE42806	GSE46473
				GSE11393	GSE52157	GSE60551	GSE24461
				GSE5500	GSE54418	GSE1823	GSE23556
				GSE36875	GSE7957	GSE54157	GSE30769
				GSE29077	GSE6846	GSE43741	GSE8425
				GSE31773	GSE4097	GSE5497	GSE2638
				GSE11506	GSE48879	GSE54657	GSE56853
				GSE2866	GSE51084	GSE12609	GSE17939
				GSE22137	GSE25926	GSE10392	GSE23957
				GSE3129	GSE12056	GSE38141	GSE8322
				GSE30439	GSE42430	GSE46319	GSE27157
				GSE15918	GSE47516	GSE1321	GSE47049
				GSE5023	GSE7111	GSE6264	GSE18463
				GSE24742	GSE23502	GSE60778	GSE36895
				GSE28185	GSE38215	GSE3067	GSE65363
				GSE41804	GSE1922	GSE25729	GSE46924
				GSE28043	GSE17623	GSE18430	GSE28790
				GSE2327	GSE7141	GSE49562	GSE29639
				GSE39321	GSE19923	GSE24489	GSE3260
				GSE24594	GSE11400	GSE39890	GSE27686
				GSE59234	GSE8588	GSE8818	GSE55746
				GSE5324	GSE48100	GSE50864	GSE38173
				GSE55247	GSE47898	GSE1588	GSE7342
				GSE19379	GSE51932	GSE43981	GSE4225
				GSE19411	GSE43021	GSE3400	GSE40273
				GSE24765	GSE33606	GSE9951	GSE24451
				GSE48970	GSE44814	GSE11422	GSE48130
				GSE665	GSE22989	GSE15324	GSE50767
				GSE5315	GSE13428	GSE34874	GSE32540
				GSE6487	GSE50017	GSE30129	GSE15325
				GSE24964	GSE769	GSE5510	GSE13402
				GSE28813	GSE29828	GSE23116	GSE6979
				GSE53658	GSE29593	GSE42872	GSE29159
				GSE280	GSE26290	GSE10196	GSE6864
				GSE1822	GSE10516	GSE51698	GSE32903
				GSE44715	GSE12762	GSE27685	GSE57856
				GSE37935	GSE50189	GSE15568	GSE18602
				GSE58719	GSE4165	GSE49286	GSE4731
				GSE47203	GSE21463	GSE7657	GSE55738
				GSE11291	GSE43517	GSE36921	GSE28025
				GSE45681	GSE21143	GSE34925	GSE34232
				GSE16097	GSE54258	GSE6439	GSE40207
				GSE26134	GSE27434	GSE12421	GSE3889
				GSE24592	GSE3203	GSE19690	GSE44192
				GSE23743	GSE40775	GSE4040	GSE43907
				GSE36000	GSE50227	GSE8726	GSE54065
				GSE44624	GSE31503	GSE13044	GSE3485
				GSE1835	GSE2565	GSE1703	GSE19627
				GSE7664	GSE34691	GSE12513	GSE29145
				GSE44325	GSE53760	GSE22859	GSE24352
				GSE2005	GSE7683	GSE10743	GSE14428
				GSE38061	GSE57511	GSE30531	GSE24493
				GSE50382	GSE19076	GSE15129	GSE37828
				GSE37874	GSE8969	GSE6945	GSE45632
				GSE21351	GSE7102	GSE18745	GSE42979
				GSE4623	GSE17624	GSE5298	GSE25502
				GSE39843	GSE44331	GSE22693	GSE17478
				GSE28889	GSE34388	GSE50791	GSE51960
				GSE2629	GSE760	GSE48092	GSE43730
				GSE2815	GSE11903	GSE40296	GSE6511
				GSE2433	GSE6136	GSE11951	GSE20679
				GSE46801	GSE9166	GSE7396	GSE55900
				GSE47520	GSE40601	GSE37618	GSE7412
				GSE44363	GSE6399	GSE8762	GSE10347
				GSE22309	GSE64303	GSE60413
				GSE22234	GSE15102	GSE42964

## Sheet: 4_classification_performance
Supplemental table 4: GEO Metadata NLP performance
Task	Machine	Baseline model + training corpora	SNACKKSS-MC true positive	SNACKKSS-MC false positive	SNACKKSS-MC false negative	CREEDS true positive	CREEDS false positive	CREEDS false negative
Gene-disruption study	64-core	DistilBERT+SNACKKSS-MC	77	33	90	375	112	510
		DistilBERT+CREEDS	140	190	27	847	124	38
		DistilBERT+SNACKKSS-MC+CREEDS	146	134	21	849	120	36
		DistilBERT+CREEDS+SNACKKSS-MC	128	36	39	777	70	108
		BioBERT+SNACKKSS-MC	146	39	21	817	97	68
		BioBERT+CREEDS	150	89	17	852	62	33
		BioBERT+SNACKKSS-MC+CREEDS	150	60	17	847	55	38
		BioBERT+CREEDS+SNACKKSS-MC	143	39	24	828	45	57
		BioMedBERT+SNACKKSS-MC	146	47	21	823	102	62
		BioMedBERT+CREEDS	157	73	10	853	48	32
		BioMedBERT+SNACKKSS-MC+CREEDS	152	50	15	852	47	33
		BioMedBERT+CREEDS+SNACKKSS-MC	151	36	16	831	33	54
	40-core	DistilBERT+SNACKKSS-MC	77	33	90	375	112	510
		DistilBERT+CREEDS	141	180	26	846	124	39
		DistilBERT+SNACKKSS-MC+CREEDS	146	130	21	842	112	43
		DistilBERT+CREEDS+SNACKKSS-MC	129	41	38	784	64	101
		BioBERT+SNACKKSS-MC	144	40	23	820	92	65
		BioBERT+CREEDS	151	93	16	851	61	34
		BioBERT+SNACKKSS-MC+CREEDS	149	52	18	854	50	31
		BioBERT+CREEDS+SNACKKSS-MC	147	45	20	836	53	49
		BioMedBERT+SNACKKSS-MC	147	47	20	826	105	59
		BioMedBERT+CREEDS	157	82	10	857	53	28
		BioMedBERT+SNACKKSS-MC+CREEDS	153	54	14	853	47	32
		BioMedBERT+CREEDS+SNACKKSS-MC	152	33	15	844	35	41
Drug study	64-core	DistilBERT+SNACKKSS-MC	53	26	85	209	146	122
		DistilBERT+CREEDS	64	44	74	282	64	49
		DistilBERT+SNACKKSS-MC+CREEDS	60	44	78	280	56	51
		DistilBERT+CREEDS+SNACKKSS-MC	78	42	60	301	138	30
		BioBERT+SNACKKSS-MC	99	44	39	309	219	22
		BioBERT+CREEDS	69	69	69	282	34	49
		BioBERT+SNACKKSS-MC+CREEDS	69	52	69	284	36	47
		BioBERT+CREEDS+SNACKKSS-MC	68	24	70	223	105	108
		BioMedBERT+SNACKKSS-MC	95	34	43	313	174	18
		BioMedBERT+CREEDS	73	68	65	282	29	49
		BioMedBERT+SNACKKSS-MC+CREEDS	68	46	70	282	33	49
		BioMedBERT+CREEDS+SNACKKSS-MC	96	32	42	309	141	22
	40-core	DistilBERT+SNACKKSS-MC	53	26	85	209	144	122
		DistilBERT+CREEDS	63	46	75	282	64	49
		DistilBERT+SNACKKSS-MC+CREEDS	56	36	82	280	55	51
		DistilBERT+CREEDS+SNACKKSS-MC	80	48	58	301	146	30
		BioBERT+SNACKKSS-MC	101	44	37	305	220	26
		BioBERT+CREEDS	69	64	69	286	37	45
		BioBERT+SNACKKSS-MC+CREEDS	63	44	75	274	33	57
		BioBERT+CREEDS+SNACKKSS-MC	99	39	39	300	143	31
		BioMedBERT+SNACKKSS-MC	98	39	40	312	196	19
		BioMedBERT+CREEDS	70	90	68	280	29	51
		BioMedBERT+SNACKKSS-MC+CREEDS	72	53	66	289	33	42
		BioMedBERT+CREEDS+SNACKKSS-MC	95	29	43	309	128	22
Gene-disruption sample	64-core	DistilBERT+SNACKKSS-MC	1469	460	222	3271	1224	1609
		DistilBERT+CREEDS	1292	670	399	3919	1255	961
		DistilBERT+SNACKKSS-MC+CREEDS	1508	626	183	3936	1220	944
		DistilBERT+CREEDS+SNACKKSS-MC	1407	387	284	3770	1108	1110
		BioBERT+SNACKKSS-MC	1455	403	236	3533	1169	1347
		BioBERT+CREEDS	1156	324	535	2934	716	1946
		BioBERT+SNACKKSS-MC+CREEDS	1424	513	267	4163	1232	717
		BioBERT+CREEDS+SNACKKSS-MC	1228	246	463	2969	793	1911
		BioMedBERT+SNACKKSS-MC	1370	420	321	3587	1120	1293
		BioMedBERT+CREEDS	1326	498	365	4032	1112	848
		BioMedBERT+SNACKKSS-MC+CREEDS	1513	778	178	4204	1246	676
		BioMedBERT+CREEDS+SNACKKSS-MC	1431	384	260	4077	1137	803
	40-core	DistilBERT+SNACKKSS-MC	1379	402	312	3284	1206	1596
		DistilBERT+CREEDS	1373	650	318	3837	1218	1043
		DistilBERT+SNACKKSS-MC+CREEDS	1503	955	188	3913	1263	967
		DistilBERT+CREEDS+SNACKKSS-MC	1414	400	277	3668	1060	1212
		BioBERT+SNACKKSS-MC	1385	405	306	3543	1189	1337
		BioBERT+CREEDS	964	666	727	4053	1161	827
		BioBERT+SNACKKSS-MC+CREEDS	1426	547	265	3919	1188	961
		BioBERT+CREEDS+SNACKKSS-MC	979	412	712	3954	1002	926
		BioMedBERT+SNACKKSS-MC	1305	230	386	3281	1014	1599
		BioMedBERT+CREEDS	1167	351	524	3083	727	1797
		BioMedBERT+SNACKKSS-MC+CREEDS	1497	761	194	4118	1152	762
		BioMedBERT+CREEDS+SNACKKSS-MC	1247	193	444	3053	707	1827
Drug sample	64-core	DistilBERT+SNACKKSS-MC	811	303	357	2405	1646	991
		DistilBERT+CREEDS	632	308	536	2762	1333	634
		DistilBERT+SNACKKSS-MC+CREEDS	696	298	472	2673	1146	723
		DistilBERT+CREEDS+SNACKKSS-MC	982	357	186	2781	1323	615
		BioBERT+SNACKKSS-MC	953	351	215	2764	1524	632
		BioBERT+CREEDS	665	248	503	2653	1131	743
		BioBERT+SNACKKSS-MC+CREEDS	775	222	393	2862	1114	534
		BioBERT+CREEDS+SNACKKSS-MC	917	330	251	2873	1270	523
		BioMedBERT+SNACKKSS-MC	930	266	238	2620	1407	776
		BioMedBERT+CREEDS	776	343	392	2765	1295	631
		BioMedBERT+SNACKKSS-MC+CREEDS	838	273	330	2875	1156	521
		BioMedBERT+CREEDS+SNACKKSS-MC	953	407	215	3015	1498	381
	40-core	DistilBERT+SNACKKSS-MC	854	461	314	2546	1868	850
		DistilBERT+CREEDS	656	258	512	2550	1141	846
		DistilBERT+SNACKKSS-MC+CREEDS	726	305	442	2574	1170	822
		DistilBERT+CREEDS+SNACKKSS-MC	897	282	271	2714	1248	682
		BioBERT+SNACKKSS-MC	986	444	182	2834	1652	562
		BioBERT+CREEDS	720	198	448	2732	1019	664
		BioBERT+SNACKKSS-MC+CREEDS	828	260	340	2806	1212	590
		BioBERT+CREEDS+SNACKKSS-MC	937	313	231	2953	1169	443
		BioMedBERT+SNACKKSS-MC	671	164	497	2276	1214	1120
		BioMedBERT+CREEDS	748	220	420	2916	1196	480
		BioMedBERT+SNACKKSS-MC+CREEDS	497	125	671	2138	767	1258
		BioMedBERT+CREEDS+SNACKKSS-MC	903	341	265	2909	1158	487
Gene-disruption target	64-core	DistilBERT+SNACKKSS-MC	1293	2662	1831	1696	1497	2808
		DistilBERT+CREEDS	949	2373	2175	2828	1711	1676
		DistilBERT+SNACKKSS-MC+CREEDS	1128	1825	1996	3074	1510	1430
		DistilBERT+CREEDS+SNACKKSS-MC	1193	2274	1931	3016	1391	1488
		BioBERT+SNACKKSS-MC	1506	1448	1620	3457	1271	1070
		BioBERT+CREEDS	1676	1302	1450	3797	1143	730
		BioBERT+SNACKKSS-MC+CREEDS	1661	1298	1465	3639	954	888
		BioBERT+CREEDS+SNACKKSS-MC	1927	1331	1199	3731	1057	796
		BioMedBERT+SNACKKSS-MC	2353	734	761	3793	1179	674
		BioMedBERT+CREEDS	1853	1116	1261	3872	1141	595
		BioMedBERT+SNACKKSS-MC+CREEDS	2303	574	811	3832	918	635
		BioMedBERT+CREEDS+SNACKKSS-MC	2391	643	723	3846	1038	621
	40-core	DistilBERT+SNACKKSS-MC	1293	2662	1831	1696	1497	2808
		DistilBERT+CREEDS	949	2373	2175	2828	1711	1676
		DistilBERT+SNACKKSS-MC+CREEDS	1128	1825	1996	3074	1510	1430
		DistilBERT+CREEDS+SNACKKSS-MC	1193	2274	1931	3016	1391	1488
		BioBERT+SNACKKSS-MC	1508	1447	1618	3456	1271	1071
		BioBERT+CREEDS	1676	1304	1450	3800	1139	727
		BioBERT+SNACKKSS-MC+CREEDS	1659	1299	1467	3641	952	886
		BioBERT+CREEDS+SNACKKSS-MC	1926	1328	1200	3728	1054	799
		BioMedBERT+SNACKKSS-MC	2366	726	748	3800	1168	667
		BioMedBERT+CREEDS	1834	1114	1280	3872	1102	595
		BioMedBERT+SNACKKSS-MC+CREEDS	1874	585	1240	3781	907	686
		BioMedBERT+CREEDS+SNACKKSS-MC	2383	649	731	3824	1037	643
Drug target	64-core	DistilBERT+SNACKKSS-MC	3	6	3045	0	2	2826
		DistilBERT+CREEDS	98	135	2950	239	178	2587
		DistilBERT+SNACKKSS-MC+CREEDS	378	543	2670	1621	764	1205
		DistilBERT+CREEDS+SNACKKSS-MC	747	1015	2301	1597	763	1229
		BioBERT+SNACKKSS-MC	1287	1195	1761	2060	827	808
		BioBERT+CREEDS	810	637	2238	2311	674	557
		BioBERT+SNACKKSS-MC+CREEDS	987	766	2061	2360	596	508
		BioBERT+CREEDS+SNACKKSS-MC	1707	1302	1341	2536	960	332
		BioMedBERT+SNACKKSS-MC	1723	1160	1325	2587	711	239
		BioMedBERT+CREEDS	801	507	2247	2503	825	323
		BioMedBERT+SNACKKSS-MC+CREEDS	1406	823	1642	2692	553	134
		BioMedBERT+CREEDS+SNACKKSS-MC	1769	1188	1279	2707	896	119
	40-core	DistilBERT+SNACKKSS-MC	3	6	3045	0	2	2826
		DistilBERT+CREEDS	98	135	2950	239	178	2587
		DistilBERT+SNACKKSS-MC+CREEDS	378	543	2670	1621	764	1205
		DistilBERT+CREEDS+SNACKKSS-MC	747	1015	2301	1597	763	1229
		BioBERT+SNACKKSS-MC	1287	1195	1761	2063	827	805
		BioBERT+CREEDS	810	637	2238	2311	674	557
		BioBERT+SNACKKSS-MC+CREEDS	987	766	2061	2360	596	508
		BioBERT+CREEDS+SNACKKSS-MC	1707	1302	1341	2536	960	332
		BioMedBERT+SNACKKSS-MC	1772	1101	1276	2603	812	223
		BioMedBERT+CREEDS	888	559	2160	2500	844	326
		BioMedBERT+SNACKKSS-MC+CREEDS	1376	803	1672	2659	590	167
		BioMedBERT+CREEDS+SNACKKSS-MC	1804	1185	1244	2701	827	125
Gene-disruption control (weighted)	64-core	DistilBERT+SNACKKSS-MC	385.349	139.305	124.765	697.472	109.554	274.892
		DistilBERT+CREEDS	408.455	230.761	101.658	772.831	156.107	199.533
		DistilBERT+SNACKKSS-MC+CREEDS	414.434	202.234	95.679	792.087	153.051	180.277
		DistilBERT+CREEDS+SNACKKSS-MC	367.223	141.193	142.89	720.936	112.24	251.428
		BioBERT+SNACKKSS-MC	402.81	163.941	107.303	722.032	127.361	250.332
		BioBERT+CREEDS	398.675	177.441	111.439	825.421	178.58	146.944
		BioBERT+SNACKKSS-MC+CREEDS	424.474	197.509	85.6397	813.132	171.472	159.232
		BioBERT+CREEDS+SNACKKSS-MC	376.133	87.0914	133.98	760.761	96.9811	211.603
		BioMedBERT+SNACKKSS-MC	412.718	158.993	97.3953	722.424	124.592	249.94
		BioMedBERT+CREEDS	419.475	214.669	90.6384	810.044	164.421	162.32
		BioMedBERT+SNACKKSS-MC+CREEDS	424.784	222.361	85.3291	819.757	145.494	152.607
		BioMedBERT+CREEDS+SNACKKSS-MC	408.069	137.659	102.044	726.725	94.8538	245.639
	40-core	DistilBERT+SNACKKSS-MC	384.017	152.304	126.096	696.796	111.019	275.568
		DistilBERT+CREEDS	417.808	227.318	92.305	788.597	179.115	183.767
		DistilBERT+SNACKKSS-MC+CREEDS	402.464	218.371	107.649	796.572	144.846	175.792
		DistilBERT+CREEDS+SNACKKSS-MC	392.548	153.924	117.565	749.066	133.301	223.298
		BioBERT+SNACKKSS-MC	408.365	131.793	101.749	709.262	120.369	263.102
		BioBERT+CREEDS	419.232	189.386	90.8814	820.83	169.101	151.534
		BioBERT+SNACKKSS-MC+CREEDS	426.72	174.36	83.3929	799.328	174.416	173.036
		BioBERT+CREEDS+SNACKKSS-MC	391.197	112.933	118.916	754.178	102.183	218.186
		BioMedBERT+SNACKKSS-MC	397.222	167.69	112.891	711.981	121.56	260.383
		BioMedBERT+CREEDS	425.865	198.243	84.248	816.532	167.046	155.832
		BioMedBERT+SNACKKSS-MC+CREEDS	430.538	211.406	79.575	809.68	158.6	162.684
		BioMedBERT+CREEDS+SNACKKSS-MC	422.232	139.103	87.8807	743.749	111.193	228.615
Drug control (weighted)	64-core	DistilBERT+SNACKKSS-MC	390.741	107.371	241.711	225.352	84.0814	248.731
		DistilBERT+CREEDS	272.878	78.9704	359.574	226.569	71.0153	247.515
		DistilBERT+SNACKKSS-MC+CREEDS	290.962	99.2673	341.49	271.364	82.5938	202.72
		DistilBERT+CREEDS+SNACKKSS-MC	410.678	106.358	221.775	265.687	81.336	208.397
		BioBERT+SNACKKSS-MC	426.458	113.076	205.994	265.548	87.697	208.287
		BioBERT+CREEDS	272.394	82.1097	360.059	247.765	72.6263	226.07
		BioBERT+SNACKKSS-MC+CREEDS	348.558	80.3799	283.894	284.28	71.0915	189.556
		BioBERT+CREEDS+SNACKKSS-MC	393.207	109.92	239.246	251.129	60.3253	222.706
		BioMedBERT+SNACKKSS-MC	391.088	114.274	241.364	223.786	74.1678	250.298
		BioMedBERT+CREEDS	322.667	106.568	309.785	289.114	66.3898	184.97
		BioMedBERT+SNACKKSS-MC+CREEDS	352.071	85.0278	280.381	270.816	67.7117	203.267
		BioMedBERT+CREEDS+SNACKKSS-MC	372.943	97.2138	259.51	261.33	60.7259	212.754
	40-core	DistilBERT+SNACKKSS-MC	399.94	116.946	232.512	236.801	86.2616	237.283
		DistilBERT+CREEDS	246.823	77.8912	385.629	205.088	61.4063	268.996
		DistilBERT+SNACKKSS-MC+CREEDS	287.155	78.0084	345.298	242.229	69.8359	231.855
		DistilBERT+CREEDS+SNACKKSS-MC	390.403	98.4476	242.05	250.177	78.2654	223.907
		BioBERT+SNACKKSS-MC	382.878	89.5872	249.574	241.273	83.6099	232.562
		BioBERT+CREEDS	275.301	82.7281	357.151	238.638	68.2443	235.197
		BioBERT+SNACKKSS-MC+CREEDS	296.283	82.5908	336.169	254.337	88.4694	219.498
		BioBERT+CREEDS+SNACKKSS-MC	413.363	110.641	219.09	263.866	79.0316	209.97
		BioMedBERT+SNACKKSS-MC	386.157	113.412	246.296	212.962	82.4848	261.121
		BioMedBERT+CREEDS	321.538	79.113	310.914	252.992	66.046	221.092
		BioMedBERT+SNACKKSS-MC+CREEDS	359.889	90.0685	272.563	331.527	71.6837	142.556
		BioMedBERT+CREEDS+SNACKKSS-MC	433.238	143.705	199.214	246.633	106.986	227.45

## Sheet: 5_Target_differential_exp
Supplemental table 5: Differential expression of target genes
	SNACKKSS												Connectivity Map
Total	19025		5779		14442		39858		15184		22666		12443		56665		8340		61519		90999		16746		13058		6731		1718
Proportion decreased	0.810145		0.833189		0.786733		0.735787		0.724776		0.719315		0.846822		0.846325		0.333573		0.542093		0.482489		0.462379		0.510032		0.46739		0.444121
Lower-bound 95% confidence interval proportion decreased	0.804573		0.823499		0.780017		0.731447		0.717663		0.713447		0.840473		0.843342		0.323501		0.538159		0.479247		0.454855		0.501455		0.455504		0.420838
Upper-bound 95% confidence interval proportion decreased	0.815716		0.842706		0.79338		0.740102		0.731889		0.725139		0.85309		0.84929		0.343765		0.546026		0.485731		0.469903		0.518609		0.479275		0.467404
Binomial p	0		0		0		0		0		0		0		0		1.1091e-206		0		4.44115e-26		2.16808e-22		0.0213579		9.26876e-08		3.97583e-06
Binomial padj	0		0		0		0		0		0		0		0		9.98194e-206		0		3.99704e-25		1.95127e-21		0.192221		8.34189e-07		3.57824e-05
Minimum expression |z-score|	Human ARCHS4 increased	Human ARCHS4 deceased	Human Recount3 increased	Human Recount3 deceased	Human DEE2 increased	Human DEE2 deceased	Mouse ARCHS4 increased	Mouse ARCHS4 deceased	Mouse Recount3 increased	Mouse Recount3 deceased	Mouse DEE2 increased	Mouse DEE2 deceased	Landmark knockout increased	Landmark knockout decreased	Landmark knockdown increased	Landmark knockdown decreased	Landmark overexpression increased	Landmark overexpression decreased	Best-inferred knockout increased	Best-inferred knockout decreased	Best-inferred knockdown increased	Best-inferred knockdown decreased	Best-inferred overexpression increased	Best-inferred overexpression decreased	Inferred knockout increased	Inferred knockout decreased	Inferred knockdown increased	Inferred knockdown decreased	Inferred overexpression increased	Inferred overexpression decreased
0	3612	15413	964	4815	3080	11362	10531	29327	4179	11005	6362	16304	1906	10537	8708	47957	5558	2782	28170	33349	47093	43906	9003	7743	6398	6660	3585	3146	955	763
1	2574	13240	696	3877	2094	8880	7075	22870	2673	8189	4323	11753	893	9202	3466	39961	3892	1259	8454	10913	18176	16102	3538	2672	2074	1943	1408	1080	443	251
2	1971	10720	508	3075	1542	6255	5151	16578	1911	5654	3143	7794	404	7943	1339	31572	3035	545	1629	1926	4644	3897	1177	735	442	220	400	211	175	65
3	1656	9217	414	2594	1240	4906	4133	13078	1522	4380	2487	5826	215	6889	625	24222	2663	277	357	304	993	994	463	271	85	12	92	53	75	15
4	1416	8112	353	2304	1024	4021	3501	10679	1263	3480	2064	4533	125	5831	372	18383	2456	162	151	68	255	371	251	130	23	1	27	24	51	7
5	1283	7307	295	2117	898	3419	3047	9040	1085	2883	1787	3692	75	4836	222	13849	2304	101	70	25	83	199	136	73	12	0	9	10	27	5
6	1161	6621	253	1908	824	2926	2720	7841	970	2388	1590	3089	45	4026	139	10335	2198	58	38	15	38	130	88	36	9	0	4	6	19	4
7	1063	6110	228	1766	759	2562	2472	6821	882	2073	1447	2607	28	3257	88	7717	2086	36	21	5	23	91	58	21	5	0	3	4	12	4
8	987	5662	203	1608	712	2288	2259	6039	815	1815	1305	2242	18	2575	42	5760	1970	23	10	4	12	59	44	14	4	0	2	3	11	2
9	931	5215	180	1501	660	2044	2092	5421	753	1624	1197	1984	10	2003	23	4297	1855	17	4	2	8	39	30	10	2	0	2	2	10	1
10	888	4853	172	1359	621	1879	1957	4893	696	1441	1114	1758	6	1544	17	3132	1732	15	4	2	4	27	19	8	2	0	2	2	8	0
11	860	4508	166	1256	597	1730	1851	4431	650	1313	1039	1597	4	1171	13	2213	1591	13	3	1	2	17	15	7	2	0	1	2	7	0
12	830	4206	160	1167	579	1580	1745	4027	616	1172	981	1440	3	831	11	1537	1466	10	1	1	2	12	10	4	1	0	1	2	6	0
13	796	3931	153	1066	559	1473	1638	3661	572	1067	926	1281	2	547	7	1025	1314	9	0	1	1	3	7	4	0	0	1	1	6	0
14	767	3649	150	1002	545	1373	1568	3338	544	969	891	1135	1	243	5	631	1116	8	0	0	1	1	6	3	0	0	1	0	6	0
15	741	3425	149	942	534	1276	1489	3090	514	874	858	1042	0	57	1	335	920	7	0	0	1	0	6	3	0	0	1	0	6	0
16	718	3245	147	871	524	1205	1423	2863	495	802	826	972	0	7	0	139	703	7	0	0	0	0	5	1	0	0	1	0	6	0
17	698	3084	144	798	510	1131	1368	2664	476	752	788	906	0	4	0	64	553	7	0	0	0	0	3	1	0	0	1	0	6	0
18	678	2894	144	744	491	1066	1311	2471	459	712	751	854	0	4	0	32	502	6	0	0	0	0	3	1	0	0	1	0	6	0
19	658	2736	140	697	477	1007	1261	2289	442	664	722	772	0	3	0	24	478	4	0	0	0	0	3	1	0	0	1	0	6	0
20	642	2615	137	672	472	957	1213	2129	428	627	690	712	0	3	0	19	457	2	0	0	0	0	2	1	0	0	1	0	6	0
21	624	2487	131	630	461	916	1158	2015	401	605	664	663	0	3	0	18	433	2	0	0	0	0	2	1	0	0	1	0	6	0
22	611	2361	131	599	451	876	1119	1885	386	566	641	618	0	1	0	13	411	2	0	0	0	0	2	1	0	0	1	0	6	0
23	605	2264	128	572	443	832	1080	1778	373	545	626	597	0	1	0	11	393	2	0	0	0	0	2	1	0	0	1	0	6	0
24	600	2156	128	536	436	783	1049	1682	360	507	610	552	0	1	0	10	368	2	0	0	0	0	2	1	0	0	1	0	6	0
25	592	2062	128	506	427	742	1020	1591	347	471	585	516	0	1	0	9	345	2	0	0	0	0	2	1	0	0	0	0	6	0
26	585	1969	127	474	422	702	988	1528	338	442	570	491	0	1	0	7	325	2	0	0	0	0	2	1	0	0	0	0	6	0
27	576	1892	127	443	412	665	965	1452	325	424	554	464	0	0	0	7	303	2	0	0	0	0	2	1	0	0	0	0	6	0
28	565	1820	125	424	406	627	936	1374	316	405	541	446	0	0	0	7	272	2	0	0	0	0	1	1	0	0	0	0	6	0
29	562	1750	123	407	401	588	913	1314	309	389	527	427	0	0	0	2	249	2	0	0	0	0	1	1	0	0	0	0	6	0
30	554	1679	122	399	395	571	887	1257	303	375	517	405	0	0	0	2	236	2	0	0	0	0	1	1	0	0	0	0	6	0
31	545	1619	121	391	389	547	867	1203	297	345	506	386	0	0	0	2	214	2	0	0	0	0	1	1	0	0	0	0	6	0
32	539	1556	121	377	383	523	851	1164	291	332	498	369	0	0	0	2	193	2	0	0	0	0	1	1	0	0	0	0	6	0
33	534	1497	117	366	381	504	833	1123	288	319	490	359	0	0	0	1	177	2	0	0	0	0	1	1	0	0	0	0	6	0
34	525	1441	117	359	379	478	814	1084	281	305	481	341	0	0	0	1	160	2	0	0	0	0	1	1	0	0	0	0	6	0
35	516	1386	116	345	372	467	805	1037	276	293	476	317	0	0	0	0	142	2	0	0	0	0	1	1	0	0	0	0	6	0
36	512	1344	115	327	367	452	795	992	268	284	469	303	0	0	0	0	123	2	0	0	0	0	1	1	0	0	0	0	6	0
37	506	1315	114	315	362	437	784	949	262	272	460	294	0	0	0	0	115	2	0	0	0	0	1	1	0	0	0	0	6	0
38	494	1270	113	302	358	421	775	915	259	251	453	287	0	0	0	0	103	2	0	0	0	0	1	1	0	0	0	0	6	0
39	485	1222	110	295	352	411	758	886	251	242	444	280	0	0	0	0	90	1	0	0	0	0	1	1	0	0	0	0	6	0
40	478	1184	109	289	349	395	750	852	245	231	436	270	0	0	0	0	77	1	0	0	0	0	1	1	0	0	0	0	6	0
41	475	1158	108	284	342	381	743	825	241	224	430	263	0	0	0	0	73	1	0	0	0	0	1	1	0	0	0	0	6	0
42	468	1128	106	279	339	370	734	789	232	216	424	255	0	0	0	0	66	1	0	0	0	0	1	1	0	0	0	0	6	0
43	465	1105	106	271	336	359	719	773	229	209	418	253	0	0	0	0	56	1	0	0	0	0	1	1	0	0	0	0	6	0
44	460	1071	105	262	333	348	707	758	226	196	409	245	0	0	0	0	53	1	0	0	0	0	1	1	0	0	0	0	6	0
45	453	1048	105	241	331	341	692	743	225	186	404	237	0	0	0	0	50	1	0	0	0	0	1	1	0	0	0	0	6	0
46	441	1015	104	233	326	328	678	731	222	183	401	231	0	0	0	0	40	1	0	0	0	0	1	1	0	0	0	0	6	0
47	435	981	103	227	323	323	668	718	220	180	398	224	0	0	0	0	37	1	0	0	0	0	1	1	0	0	0	0	6	0
48	426	947	103	224	319	318	659	695	215	176	394	216	0	0	0	0	35	1	0	0	0	0	1	1	0	0	0	0	6	0
49	418	918	99	217	317	310	652	681	213	174	390	210	0	0	0	0	34	1	0	0	0	0	1	1	0	0	0	0	6	0
50	414	883	98	210	315	304	642	669	213	170	386	204	0	0	0	0	33	1	0	0	0	0	1	1	0	0	0	0	6	0
51	410	854	96	203	313	301	636	651	211	163	382	200	0	0	0	0	31	1	0	0	0	0	1	1	0	0	0	0	6	0
52	408	828	96	201	310	299	625	633	207	160	375	194	0	0	0	0	28	1	0	0	0	0	1	1	0	0	0	0	6	0
53	402	804	95	199	310	296	618	619	204	152	369	184	0	0	0	0	28	1	0	0	0	0	1	1	0	0	0	0	6	0
54	400	784	94	199	310	293	610	602	202	149	366	180	0	0	0	0	26	1	0	0	0	0	1	1	0	0	0	0	6	0
55	396	762	94	194	308	285	597	595	201	144	360	173	0	0	0	0	24	1	0	0	0	0	1	1	0	0	0	0	6	0
56	394	745	93	188	307	277	590	586	198	144	357	172	0	0	0	0	23	1	0	0	0	0	1	1	0	0	0	0	6	0
57	392	733	93	187	305	272	583	576	197	144	350	166	0	0	0	0	21	1	0	0	0	0	1	1	0	0	0	0	6	0
58	391	725	93	185	303	269	580	558	194	137	344	165	0	0	0	0	18	1	0	0	0	0	1	1	0	0	0	0	6	0
59	388	708	92	180	299	263	576	544	194	136	339	162	0	0	0	0	13	1	0	0	0	0	1	1	0	0	0	0	6	0
60	387	694	91	171	292	252	567	535	193	136	333	157	0	0	0	0	12	1	0	0	0	0	1	1	0	0	0	0	6	0
61	386	678	89	166	290	245	564	523	192	136	331	155	0	0	0	0	12	1	0	0	0	0	1	1	0	0	0	0	6	0
62	384	672	89	156	287	237	556	509	188	135	329	151	0	0	0	0	12	1	0	0	0	0	1	1	0	0	0	0	6	0
63	379	665	87	152	286	228	548	500	185	132	324	146	0	0	0	0	12	1	0	0	0	0	1	1	0	0	0	0	6	0
64	375	654	86	152	285	222	540	485	182	131	319	144	0	0	0	0	11	1	0	0	0	0	1	1	0	0	0	0	6	0
65	374	637	86	146	282	215	536	477	181	130	317	140	0	0	0	0	10	0	0	0	0	0	1	1	0	0	0	0	6	0
66	371	630	85	146	279	215	533	469	179	130	315	138	0	0	0	0	9	0	0	0	0	0	1	1	0	0	0	0	6	0
67	367	616	85	144	279	215	528	462	175	130	313	136	0	0	0	0	8	0	0	0	0	0	1	1	0	0	0	0	6	0
68	365	604	85	144	277	210	523	450	175	129	310	134	0	0	0	0	8	0	0	0	0	0	1	1	0	0	0	0	6	0
69	362	594	83	138	276	207	516	443	171	126	307	133	0	0	0	0	6	0	0	0	0	0	1	1	0	0	0	0	6	0
70	360	581	82	134	276	203	511	435	168	125	304	132	0	0	0	0	6	0	0	0	0	0	1	1	0	0	0	0	6	0
71	359	572	82	131	275	200	506	421	167	123	301	129	0	0	0	0	6	0	0	0	0	0	1	1	0	0	0	0	6	0
72	355	560	80	127	274	195	502	411	164	121	299	128	0	0	0	0	6	0	0	0	0	0	1	1	0	0	0	0	6	0
73	353	556	80	120	274	192	499	405	161	116	295	126	0	0	0	0	6	0	0	0	0	0	1	1	0	0	0	0	6	0
74	349	552	80	113	274	190	497	398	158	113	293	124	0	0	0	0	6	0	0	0	0	0	1	1	0	0	0	0	6	0
75	348	539	80	110	272	186	490	390	157	110	292	122	0	0	0	0	5	0	0	0	0	0	1	1	0	0	0	0	6	0
76	345	533	80	109	271	182	487	386	153	103	289	118	0	0	0	0	5	0	0	0	0	0	1	1	0	0	0	0	6	0
77	341	530	80	107	271	181	486	379	152	102	289	118	0	0	0	0	5	0	0	0	0	0	1	1	0	0	0	0	6	0
78	338	521	80	105	271	180	483	375	150	99	288	116	0	0	0	0	4	0	0	0	0	0	1	1	0	0	0	0	6	0
79	337	512	80	104	271	180	478	371	147	96	286	113	0	0	0	0	4	0	0	0	0	0	1	1	0	0	0	0	6	0
80	334	504	80	104	266	175	475	360	147	95	283	110	0	0	0	0	3	0	0	0	0	0	1	1	0	0	0	0	6	0
81	334	492	79	104	266	172	468	356	147	93	281	107	0	0	0	0	3	0	0	0	0	0	1	1	0	0	0	0	6	0
82	333	483	79	102	265	169	466	348	146	92	280	107	0	0	0	0	3	0	0	0	0	0	1	1	0	0	0	0	6	0
83	332	480	78	101	263	166	463	343	146	88	278	104	0	0	0	0	3	0	0	0	0	0	1	1	0	0	0	0	6	0
84	329	473	78	99	261	161	458	338	143	85	277	101	0	0	0	0	3	0	0	0	0	0	1	1	0	0	0	0	6	0
85	328	465	78	97	260	158	454	337	141	85	275	99	0	0	0	0	3	0	0	0	0	0	1	1	0	0	0	0	6	0
86	327	463	77	97	258	154	450	333	140	82	272	97	0	0	0	0	3	0	0	0	0	0	1	1	0	0	0	0	6	0
87	322	455	76	97	258	153	447	327	139	82	271	94	0	0	0	0	3	0	0	0	0	0	1	1	0	0	0	0	6	0
88	320	447	76	94	257	151	443	325	136	81	270	94	0	0	0	0	3	0	0	0	0	0	1	1	0	0	0	0	6	0
89	317	439	76	93	256	149	438	320	136	81	268	92	0	0	0	0	2	0	0	0	0	0	1	1	0	0	0	0	6	0
90	316	432	75	91	254	146	432	317	135	81	268	91	0	0	0	0	2	0	0	0	0	0	1	1	0	0	0	0	6	0
91	314	420	75	87	253	145	431	305	135	80	266	89	0	0	0	0	2	0	0	0	0	0	1	1	0	0	0	0	6	0
92	311	416	73	86	253	144	427	302	135	78	266	84	0	0	0	0	2	0	0	0	0	0	1	1	0	0	0	0	6	0
93	311	412	73	84	252	143	424	300	133	77	263	83	0	0	0	0	2	0	0	0	0	0	1	1	0	0	0	0	6	0
94	310	409	73	83	251	143	421	295	131	77	259	82	0	0	0	0	2	0	0	0	0	0	1	1	0	0	0	0	6	0
95	310	402	73	83	251	142	417	290	131	76	257	82	0	0	0	0	2	0	0	0	0	0	1	1	0	0	0	0	6	0
96	310	397	73	81	251	139	415	288	130	76	253	82	0	0	0	0	2	0	0	0	0	0	1	1	0	0	0	0	6	0
97	310	389	73	81	251	136	411	282	129	76	250	80	0	0	0	0	2	0	0	0	0	0	1	1	0	0	0	0	6	0
98	309	383	73	81	250	136	409	280	128	75	250	79	0	0	0	0	2	0	0	0	0	0	1	1	0	0	0	0	6	0
99	309	373	73	81	250	135	404	275	128	73	249	78	0	0	0	0	2	0	0	0	0	0	1	1	0	0	0	0	6	0
100	309	371	73	81	249	135	404	273	128	73	247	76	0	0	0	0	2	0	0	0	0	0	1	1	0	0	0	0	6	0
101	305	369	72	81	248	135	401	269	126	73	245	74	0	0	0	0	2	0	0	0	0	0	1	1	0	0	0	0	6	0
102	304	364	72	79	247	135	397	266	126	72	243	72	0	0	0	0	2	0	0	0	0	0	1	1	0	0	0	0	6	0
103	302	362	72	78	246	133	394	263	126	72	242	71	0	0	0	0	2	0	0	0	0	0	1	1	0	0	0	0	6	0
104	301	359	72	77	244	131	391	260	126	72	241	70	0	0	0	0	2	0	0	0	0	0	1	1	0	0	0	0	6	0
105	300	352	72	77	243	129	391	256	125	72	239	69	0	0	0	0	2	0	0	0	0	0	1	1	0	0	0	0	6	0
106	300	350	72	76	238	128	390	253	124	72	239	68	0	0	0	0	2	0	0	0	0	0	1	1	0	0	0	0	6	0
107	297	348	72	76	236	124	389	253	122	71	239	68	0	0	0	0	2	0	0	0	0	0	1	1	0	0	0	0	6	0
108	296	344	71	75	235	122	386	249	122	71	236	67	0	0	0	0	2	0	0	0	0	0	1	1	0	0	0	0	6	0
109	295	342	71	74	235	120	383	246	121	70	234	67	0	0	0	0	2	0	0	0	0	0	1	1	0	0	0	0	6	0
110	294	340	70	74	234	119	379	242	121	66	230	64	0	0	0	0	2	0	0	0	0	0	1	1	0	0	0	0	6	0
111	294	338	70	74	233	119	377	241	120	66	228	64	0	0	0	0	2	0	0	0	0	0	1	1	0	0	0	0	6	0
112	293	335	70	72	233	116	377	241	120	65	224	64	0	0	0	0	1	0	0	0	0	0	1	1	0	0	0	0	6	0
113	291	330	69	70	233	115	375	241	120	64	224	63	0	0	0	0	1	0	0	0	0	0	1	1	0	0	0	0	6	0
114	287	329	68	70	232	114	373	240	119	63	224	62	0	0	0	0	0	0	0	0	0	0	1	1	0	0	0	0	6	0
115	285	324	68	70	231	114	371	238	119	62	222	61	0	0	0	0	0	0	0	0	0	0	1	1	0	0	0	0	6	0
116	285	321	68	70	229	114	369	237	117	62	220	61	0	0	0	0	0	0	0	0	0	0	1	1	0	0	0	0	6	0
117	283	319	65	70	228	114	367	234	116	62	217	61	0	0	0	0	0	0	0	0	0	0	1	1	0	0	0	0	6	0
118	281	311	65	68	227	113	362	231	115	61	216	61	0	0	0	0	0	0	0	0	0	0	1	1	0	0	0	0	6	0
119	281	302	65	67	227	112	357	229	114	61	215	61	0	0	0	0	0	0	0	0	0	0	1	1	0	0	0	0	6	0
120	281	297	65	67	225	110	356	227	114	60	215	61	0	0	0	0	0	0	0	0	0	0	1	1	0	0	0	0	6	0
121	280	291	65	67	225	108	354	224	110	60	210	60	0	0	0	0	0	0	0	0	0	0	1	1	0	0	0	0	6	0
122	280	286	65	67	223	106	354	221	110	60	210	60	0	0	0	0	0	0	0	0	0	0	1	1	0	0	0	0	6	0
123	278	284	65	66	223	104	351	216	110	59	208	60	0	0	0	0	0	0	0	0	0	0	1	1	0	0	0	0	6	0
124	278	280	65	66	222	103	349	214	110	59	207	59	0	0	0	0	0	0	0	0	0	0	1	1	0	0	0	0	6	0
125	277	278	64	65	221	102	348	212	110	59	205	58	0	0	0	0	0	0	0	0	0	0	1	1	0	0	0	0	6	0
126	276	274	64	65	221	100	344	211	107	59	204	58	0	0	0	0	0	0	0	0	0	0	1	1	0	0	0	0	6	0
127	276	274	63	65	221	99	343	209	107	58	202	58	0	0	0	0	0	0	0	0	0	0	1	1	0	0	0	0	6	0
128	276	272	63	65	221	98	342	206	106	57	199	58	0	0	0	0	0	0	0	0	0	0	1	1	0	0	0	0	6	0
129	274	269	63	65	221	98	342	202	105	57	198	58	0	0	0	0	0	0	0	0	0	0	1	1	0	0	0	0	6	0
130	273	268	63	64	220	96	339	201	105	57	198	58	0	0	0	0	0	0	0	0	0	0	1	1	0	0	0	0	6	0
131	272	265	63	64	220	96	337	201	104	57	198	57	0	0	0	0	0	0	0	0	0	0	1	1	0	0	0	0	6	0
132	271	263	63	64	220	92	334	201	104	57	197	57	0	0	0	0	0	0	0	0	0	0	1	1	0	0	0	0	6	0
133	269	258	63	64	219	90	334	201	104	56	196	56	0	0	0	0	0	0	0	0	0	0	1	1	0	0	0	0	6	0
134	269	257	63	64	219	89	334	201	103	55	195	56	0	0	0	0	0	0	0	0	0	0	1	1	0	0	0	0	6	0
135	268	255	63	64	219	88	333	200	103	55	194	55	0	0	0	0	0	0	0	0	0	0	1	1	0	0	0	0	6	0
136	267	255	63	62	219	88	333	200	102	53	191	54	0	0	0	0	0	0	0	0	0	0	1	1	0	0	0	0	6	0
137	266	253	63	61	219	88	331	199	102	51	189	53	0	0	0	0	0	0	0	0	0	0	1	1	0	0	0	0	6	0
138	266	251	63	61	218	86	331	195	101	49	189	53	0	0	0	0	0	0	0	0	0	0	1	1	0	0	0	0	6	0
139	265	251	63	61	218	84	329	194	101	49	187	53	0	0	0	0	0	0	0	0	0	0	1	1	0	0	0	0	6	0
140	263	249	63	60	218	82	329	193	101	48	187	53	0	0	0	0	0	0	0	0	0	0	1	1	0	0	0	0	6	0
141	263	244	63	60	215	82	327	193	101	45	186	53	0	0	0	0	0	0	0	0	0	0	1	1	0	0	0	0	6	0
142	263	242	63	60	214	81	324	190	101	45	186	52	0	0	0	0	0	0	0	0	0	0	1	1	0	0	0	0	6	0
143	263	237	63	59	214	80	324	189	101	45	186	52	0	0	0	0	0	0	0	0	0	0	1	1	0	0	0	0	6	0
144	263	232	63	59	214	79	321	186	101	45	185	52	0	0	0	0	0	0	0	0	0	0	1	1	0	0	0	0	6	0
145	261	228	62	59	214	78	320	184	101	45	183	52	0	0	0	0	0	0	0	0	0	0	1	1	0	0	0	0	6	0
146	261	224	62	59	213	77	317	183	101	44	183	52	0	0	0	0	0	0	0	0	0	0	1	1	0	0	0	0	6	0
147	259	224	62	59	212	77	317	179	101	43	183	52	0	0	0	0	0	0	0	0	0	0	1	1	0	0	0	0	6	0
148	259	224	62	59	212	77	317	179	100	43	182	51	0	0	0	0	0	0	0	0	0	0	1	1	0	0	0	0	6	0
149	259	221	62	57	212	76	315	178	100	42	182	51	0	0	0	0	0	0	0	0	0	0	1	1	0	0	0	0	6	0
150	259	219	62	55	212	76	314	176	100	41	182	51	0	0	0	0	0	0	0	0	0	0	1	1	0	0	0	0	6	0
151	259	218	62	55	212	75	312	174	100	39	182	51	0	0	0	0	0	0	0	0	0	0	1	1	0	0	0	0	6	0
152	258	216	62	53	211	75	311	172	100	38	181	51	0	0	0	0	0	0	0	0	0	0	1	1	0	0	0	0	6	0
153	257	214	62	50	211	75	310	171	100	38	181	51	0	0	0	0	0	0	0	0	0	0	1	1	0	0	0	0	6	0
154	257	213	62	49	210	74	309	170	100	38	181	51	0	0	0	0	0	0	0	0	0	0	1	1	0	0	0	0	6	0
155	256	209	62	48	209	74	309	170	100	38	180	50	0	0	0	0	0	0	0	0	0	0	1	1	0	0	0	0	6	0
156	256	207	62	48	208	74	306	170	100	38	179	50	0	0	0	0	0	0	0	0	0	0	1	1	0	0	0	0	6	0
157	255	201	62	46	207	74	303	167	100	38	179	49	0	0	0	0	0	0	0	0	0	0	1	1	0	0	0	0	6	0
158	255	199	62	46	207	74	301	161	100	37	178	49	0	0	0	0	0	0	0	0	0	0	1	1	0	0	0	0	6	0
159	255	199	61	45	207	74	298	158	99	37	177	49	0	0	0	0	0	0	0	0	0	0	1	1	0	0	0	0	6	0
160	254	197	61	45	207	73	298	155	99	37	177	49	0	0	0	0	0	0	0	0	0	0	1	1	0	0	0	0	6	0
161	252	195	61	43	206	72	298	153	98	36	177	49	0	0	0	0	0	0	0	0	0	0	1	1	0	0	0	0	6	0
162	252	194	61	43	206	72	298	150	98	36	177	49	0	0	0	0	0	0	0	0	0	0	1	1	0	0	0	0	6	0
163	249	193	61	42	206	72	298	150	98	36	175	49	0	0	0	0	0	0	0	0	0	0	1	1	0	0	0	0	6	0
164	249	190	61	41	206	71	298	148	98	35	174	49	0	0	0	0	0	0	0	0	0	0	1	1	0	0	0	0	6	0
165	248	189	61	41	206	71	298	148	98	35	173	49	0	0	0	0	0	0	0	0	0	0	1	1	0	0	0	0	6	0
166	247	186	61	41	206	71	298	148	98	34	172	49	0	0	0	0	0	0	0	0	0	0	1	1	0	0	0	0	6	0
167	245	186	61	40	205	70	295	148	98	34	171	49	0	0	0	0	0	0	0	0	0	0	1	1	0	0	0	0	6	0
168	244	182	61	39	205	70	294	148	98	34	169	48	0	0	0	0	0	0	0	0	0	0	1	1	0	0	0	0	6	0
169	244	180	61	39	205	69	293	146	97	34	167	48	0	0	0	0	0	0	0	0	0	0	1	1	0	0	0	0	6	0
170	243	180	61	39	205	69	292	146	97	34	166	48	0	0	0	0	0	0	0	0	0	0	1	1	0	0	0	0	6	0
171	243	180	61	39	205	68	292	146	96	34	163	48	0	0	0	0	0	0	0	0	0	0	1	1	0	0	0	0	6	0
172	243	179	61	39	205	67	292	143	96	34	163	48	0	0	0	0	0	0	0	0	0	0	1	1	0	0	0	0	6	0
173	242	176	61	39	205	67	291	143	95	34	163	48	0	0	0	0	0	0	0	0	0	0	1	1	0	0	0	0	6	0
174	242	174	61	37	205	66	291	143	94	34	163	48	0	0	0	0	0	0	0	0	0	0	1	1	0	0	0	0	6	0
175	240	174	61	37	205	66	291	142	92	34	162	48	0	0	0	0	0	0	0	0	0	0	1	1	0	0	0	0	6	0
176	236	174	61	37	204	65	290	141	90	34	161	48	0	0	0	0	0	0	0	0	0	0	1	1	0	0	0	0	6	0
177	235	174	61	37	204	65	286	139	89	34	161	48	0	0	0	0	0	0	0	0	0	0	1	1	0	0	0	0	6	0
178	234	173	61	36	203	65	286	138	89	34	160	48	0	0	0	0	0	0	0	0	0	0	1	1	0	0	0	0	6	0
179	234	171	61	36	203	64	285	137	88	34	159	48	0	0	0	0	0	0	0	0	0	0	1	1	0	0	0	0	6	0
180	233	171	61	36	202	64	284	134	87	34	157	48	0	0	0	0	0	0	0	0	0	0	1	1	0	0	0	0	6	0
181	232	170	61	36	201	64	284	133	87	34	156	48	0	0	0	0	0	0	0	0	0	0	1	1	0	0	0	0	6	0
182	231	168	61	36	200	64	282	132	87	34	155	48	0	0	0	0	0	0	0	0	0	0	1	1	0	0	0	0	6	0
183	231	168	61	36	200	64	279	132	87	34	155	48	0	0	0	0	0	0	0	0	0	0	1	1	0	0	0	0	6	0
184	231	168	61	36	200	64	278	132	87	34	155	48	0	0	0	0	0	0	0	0	0	0	1	1	0	0	0	0	6	0
185	230	168	61	35	200	64	277	131	87	34	154	47	0	0	0	0	0	0	0	0	0	0	1	1	0	0	0	0	6	0
186	230	168	61	34	200	64	275	131	86	34	154	47	0	0	0	0	0	0	0	0	0	0	1	1	0	0	0	0	6	0
187	229	166	61	34	200	64	274	129	86	34	153	47	0	0	0	0	0	0	0	0	0	0	1	1	0	0	0	0	6	0
188	227	164	61	34	200	64	273	129	85	34	153	47	0	0	0	0	0	0	0	0	0	0	1	1	0	0	0	0	6	0
189	226	164	61	33	200	63	271	129	85	34	153	46	0	0	0	0	0	0	0	0	0	0	1	1	0	0	0	0	6	0
190	226	164	61	33	200	62	270	129	85	34	152	46	0	0	0	0	0	0	0	0	0	0	1	1	0	0	0	0	6	0
191	226	162	61	33	198	62	269	129	84	34	152	46	0	0	0	0	0	0	0	0	0	0	1	1	0	0	0	0	6	0
192	224	162	61	32	198	62	268	129	84	34	152	46	0	0	0	0	0	0	0	0	0	0	1	1	0	0	0	0	6	0
193	223	162	61	32	197	62	266	129	84	34	152	46	0	0	0	0	0	0	0	0	0	0	1	1	0	0	0	0	6	0
194	223	162	61	32	197	61	266	128	84	34	151	46	0	0	0	0	0	0	0	0	0	0	1	1	0	0	0	0	6	0
195	223	162	61	32	197	60	263	128	84	34	150	46	0	0	0	0	0	0	0	0	0	0	1	1	0	0	0	0	6	0
196	221	159	61	32	197	60	261	128	84	34	150	45	0	0	0	0	0	0	0	0	0	0	1	1	0	0	0	0	6	0
197	220	157	61	32	197	59	258	128	84	34	148	45	0	0	0	0	0	0	0	0	0	0	1	1	0	0	0	0	6	0
198	217	155	61	31	197	59	258	128	84	34	147	44	0	0	0	0	0	0	0	0	0	0	1	1	0	0	0	0	6	0
199	216	153	61	31	197	59	257	128	84	34	147	44	0	0	0	0	0	0	0	0	0	0	1	1	0	0	0	0	6	0
200	216	153	61	30	197	58	255	128	84	34	145	44	0	0	0	0	0	0	0	0	0	0	1	1	0	0	0	0	6	0
201	216	151	61	29	197	57	255	128	84	34	143	43	0	0	0	0	0	0	0	0	0	0	1	1	0	0	0	0	6	0
202	215	151	61	28	196	57	255	128	84	34	142	43	0	0	0	0	0	0	0	0	0	0	1	1	0	0	0	0	6	0
203	214	151	61	27	196	55	255	128	84	34	142	42	0	0	0	0	0	0	0	0	0	0	1	1	0	0	0	0	6	0
204	214	151	61	27	195	55	253	128	84	33	141	41	0	0	0	0	0	0	0	0	0	0	1	1	0	0	0	0	6	0
205	214	150	60	27	195	54	253	128	84	33	141	41	0	0	0	0	0	0	0	0	0	0	1	1	0	0	0	0	6	0
206	214	150	60	27	193	53	251	126	84	33	140	41	0	0	0	0	0	0	0	0	0	0	1	1	0	0	0	0	6	0
207	214	150	60	27	193	52	251	126	84	33	140	40	0	0	0	0	0	0	0	0	0	0	1	1	0	0	0	0	6	0
208	213	150	60	27	192	52	251	126	84	33	139	40	0	0	0	0	0	0	0	0	0	0	1	1	0	0	0	0	6	0
209	213	148	60	27	192	52	250	124	83	33	139	39	0	0	0	0	0	0	0	0	0	0	1	1	0	0	0	0	6	0
210	213	148	60	27	192	51	249	121	83	33	139	39	0	0	0	0	0	0	0	0	0	0	1	1	0	0	0	0	6	0
211	213	146	60	27	192	51	249	121	83	33	139	39	0	0	0	0	0	0	0	0	0	0	1	1	0	0	0	0	6	0
212	213	146	60	27	191	50	248	118	81	32	138	39	0	0	0	0	0	0	0	0	0	0	1	1	0	0	0	0	6	0
213	213	143	60	27	190	50	247	117	81	32	137	39	0	0	0	0	0	0	0	0	0	0	1	1	0	0	0	0	6	0
214	213	143	60	27	188	50	247	115	81	31	136	39	0	0	0	0	0	0	0	0	0	0	1	1	0	0	0	0	6	0
215	213	142	60	27	188	49	247	115	81	31	134	39	0	0	0	0	0	0	0	0	0	0	1	1	0	0	0	0	6	0
216	213	142	60	26	188	49	247	114	81	31	133	39	0	0	0	0	0	0	0	0	0	0	1	1	0	0	0	0	6	0
217	213	142	60	26	188	49	247	113	81	30	133	39	0	0	0	0	0	0	0	0	0	0	1	1	0	0	0	0	6	0
218	213	142	60	26	188	48	247	111	81	30	133	37	0	0	0	0	0	0	0	0	0	0	1	1	0	0	0	0	6	0
219	213	140	60	26	188	48	247	111	81	30	133	37	0	0	0	0	0	0	0	0	0	0	1	1	0	0	0	0	6	0
220	213	137	60	26	187	47	245	110	80	30	132	37	0	0	0	0	0	0	0	0	0	0	1	1	0	0	0	0	6	0
221	213	137	60	25	187	47	245	110	80	30	131	37	0	0	0	0	0	0	0	0	0	0	1	1	0	0	0	0	6	0
222	212	134	60	25	187	47	245	110	79	30	130	37	0	0	0	0	0	0	0	0	0	0	1	1	0	0	0	0	6	0
223	212	133	60	25	187	46	243	108	79	30	130	36	0	0	0	0	0	0	0	0	0	0	1	1	0	0	0	0	6	0
224	212	133	60	23	187	46	243	108	79	29	129	36	0	0	0	0	0	0	0	0	0	0	1	1	0	0	0	0	6	0
225	211	133	60	23	186	46	242	105	79	29	129	36	0	0	0	0	0	0	0	0	0	0	1	1	0	0	0	0	6	0
226	211	133	60	23	186	44	240	104	79	29	129	35	0	0	0	0	0	0	0	0	0	0	1	1	0	0	0	0	6	0
227	211	133	60	23	186	44	239	104	79	29	129	35	0	0	0	0	0	0	0	0	0	0	1	1	0	0	0	0	6	0
228	211	133	60	23	186	44	239	103	79	28	127	34	0	0	0	0	0	0	0	0	0	0	1	1	0	0	0	0	6	0
229	211	133	60	23	186	44	239	103	78	28	127	33	0	0	0	0	0	0	0	0	0	0	1	1	0	0	0	0	6	0
230	211	132	60	23	185	44	238	101	77	28	126	33	0	0	0	0	0	0	0	0	0	0	1	1	0	0	0	0	6	0
231	211	131	60	23	185	44	238	100	77	28	126	33	0	0	0	0	0	0	0	0	0	0	1	1	0	0	0	0	6	0
232	211	129	60	23	184	42	238	100	77	28	126	33	0	0	0	0	0	0	0	0	0	0	1	1	0	0	0	0	6	0
233	211	129	60	23	184	42	236	100	77	28	126	33	0	0	0	0	0	0	0	0	0	0	1	1	0	0	0	0	6	0
234	211	128	60	23	184	42	234	99	77	28	126	33	0	0	0	0	0	0	0	0	0	0	1	1	0	0	0	0	6	0
235	211	128	60	23	184	42	234	99	77	28	125	33	0	0	0	0	0	0	0	0	0	0	1	1	0	0	0	0	6	0
236	211	127	60	23	182	42	233	97	77	28	123	33	0	0	0	0	0	0	0	0	0	0	1	1	0	0	0	0	6	0
237	211	127	60	23	181	42	232	97	77	28	121	33	0	0	0	0	0	0	0	0	0	0	1	1	0	0	0	0	6	0
238	211	127	60	23	181	42	232	97	77	28	121	33	0	0	0	0	0	0	0	0	0	0	1	1	0	0	0	0	6	0
239	211	127	60	23	181	42	231	97	77	28	121	33	0	0	0	0	0	0	0	0	0	0	1	1	0	0	0	0	6	0
240	211	127	60	23	181	42	230	97	77	28	120	33	0	0	0	0	0	0	0	0	0	0	1	1	0	0	0	0	6	0
241	209	126	60	23	181	42	230	96	77	28	120	33	0	0	0	0	0	0	0	0	0	0	1	1	0	0	0	0	6	0
242	209	126	60	23	181	41	230	95	77	28	119	33	0	0	0	0	0	0	0	0	0	0	1	1	0	0	0	0	6	0
243	207	125	60	23	181	40	230	95	77	28	118	33	0	0	0	0	0	0	0	0	0	0	1	1	0	0	0	0	6	0
244	207	125	60	23	181	40	230	94	77	28	118	33	0	0	0	0	0	0	0	0	0	0	1	1	0	0	0	0	6	0
245	207	125	60	23	181	40	230	93	76	28	118	32	0	0	0	0	0	0	0	0	0	0	1	1	0	0	0	0	6	0
246	207	125	60	23	181	40	229	92	76	28	117	32	0	0	0	0	0	0	0	0	0	0	1	1	0	0	0	0	6	0
247	207	125	60	23	179	40	228	92	76	28	116	32	0	0	0	0	0	0	0	0	0	0	1	1	0	0	0	0	6	0
248	207	124	60	23	179	39	227	92	76	27	115	32	0	0	0	0	0	0	0	0	0	0	1	1	0	0	0	0	6	0
249	206	123	60	23	179	39	227	92	76	27	114	32	0	0	0	0	0	0	0	0	0	0	1	1	0	0	0	0	6	0
250	206	123	59	23	179	39	227	92	76	27	114	32	0	0	0	0	0	0	0	0	0	0	1	1	0	0	0	0	6	0
251	206	123	59	23	179	38	227	92	75	27	113	32	0	0	0	0	0	0	0	0	0	0	1	1	0	0	0	0	6	0
252	206	122	59	23	179	38	227	92	75	27	113	32	0	0	0	0	0	0	0	0	0	0	1	1	0	0	0	0	6	0
253	205	122	59	23	179	38	226	91	75	27	113	32	0	0	0	0	0	0	0	0	0	0	1	1	0	0	0	0	6	0
254	204	120	59	23	178	38	226	91	75	27	113	32	0	0	0	0	0	0	0	0	0	0	1	1	0	0	0	0	6	0
255	203	119	59	23	177	38	225	91	75	27	113	32	0	0	0	0	0	0	0	0	0	0	1	1	0	0	0	0	6	0
256	202	116	59	23	177	38	224	91	75	27	113	32	0	0	0	0	0	0	0	0	0	0	1	1	0	0	0	0	6	0
257	202	115	59	23	177	38	223	90	75	27	113	32	0	0	0	0	0	0	0	0	0	0	1	1	0	0	0	0	6	0
258	200	113	59	23	177	38	223	90	75	27	112	32	0	0	0	0	0	0	0	0	0	0	1	1	0	0	0	0	6	0
259	200	113	58	23	177	38	223	89	75	27	111	32	0	0	0	0	0	0	0	0	0	0	1	1	0	0	0	0	6	0
260	199	113	58	23	177	38	222	88	75	27	111	31	0	0	0	0	0	0	0	0	0	0	1	1	0	0	0	0	6	0
261	199	113	58	23	177	38	221	88	75	27	111	31	0	0	0	0	0	0	0	0	0	0	1	1	0	0	0	0	6	0
262	199	113	58	23	177	38	221	88	74	27	111	31	0	0	0	0	0	0	0	0	0	0	1	1	0	0	0	0	6	0
263	198	113	58	23	177	38	221	88	74	27	111	31	0	0	0	0	0	0	0	0	0	0	1	1	0	0	0	0	6	0
264	198	112	58	23	177	38	221	88	74	27	111	31	0	0	0	0	0	0	0	0	0	0	1	1	0	0	0	0	6	0
265	198	112	58	23	177	38	220	88	74	27	111	31	0	0	0	0	0	0	0	0	0	0	1	1	0	0	0	0	6	0
266	197	112	58	23	177	38	219	88	74	27	111	31	0	0	0	0	0	0	0	0	0	0	1	1	0	0	0	0	6	0
267	197	111	58	23	177	38	218	87	74	27	111	31	0	0	0	0	0	0	0	0	0	0	1	1	0	0	0	0	6	0
268	197	111	58	23	176	36	218	86	74	27	111	31	0	0	0	0	0	0	0	0	0	0	1	1	0	0	0	0	6	0
269	196	111	58	23	176	36	217	82	74	27	111	31	0	0	0	0	0	0	0	0	0	0	1	1	0	0	0	0	6	0
270	195	110	58	23	176	36	217	81	74	27	111	31	0	0	0	0	0	0	0	0	0	0	1	1	0	0	0	0	6	0
271	193	107	58	23	176	36	217	80	74	27	111	31	0	0	0	0	0	0	0	0	0	0	1	1	0	0	0	0	6	0
272	193	107	58	23	176	36	217	80	74	27	111	31	0	0	0	0	0	0	0	0	0	0	1	1	0	0	0	0	6	0
273	193	107	58	23	176	36	216	77	74	27	111	31	0	0	0	0	0	0	0	0	0	0	1	1	0	0	0	0	6	0
274	193	107	58	23	176	36	215	77	74	27	111	30	0	0	0	0	0	0	0	0	0	0	1	1	0	0	0	0	6	0
275	193	107	58	23	176	36	215	76	73	27	111	29	0	0	0	0	0	0	0	0	0	0	1	1	0	0	0	0	6	0
276	192	106	58	23	176	36	214	76	73	27	111	29	0	0	0	0	0	0	0	0	0	0	1	1	0	0	0	0	6	0
277	191	106	58	23	176	36	214	76	73	27	111	29	0	0	0	0	0	0	0	0	0	0	1	1	0	0	0	0	6	0
278	191	103	58	22	176	36	214	76	73	27	111	29	0	0	0	0	0	0	0	0	0	0	1	1	0	0	0	0	6	0
279	191	102	58	22	176	36	214	75	73	27	111	29	0	0	0	0	0	0	0	0	0	0	1	1	0	0	0	0	6	0
280	191	102	58	22	176	36	213	75	73	27	111	29	0	0	0	0	0	0	0	0	0	0	1	1	0	0	0	0	6	0
281	191	102	58	22	176	36	212	74	73	27	111	29	0	0	0	0	0	0	0	0	0	0	1	1	0	0	0	0	6	0
282	190	102	58	22	176	36	211	74	73	27	111	29	0	0	0	0	0	0	0	0	0	0	1	1	0	0	0	0	6	0
283	190	102	58	22	176	36	211	74	73	27	111	29	0	0	0	0	0	0	0	0	0	0	1	1	0	0	0	0	6	0
284	190	102	58	22	176	36	211	74	73	27	111	29	0	0	0	0	0	0	0	0	0	0	1	1	0	0	0	0	6	0
285	190	102	58	22	176	36	210	74	73	27	111	29	0	0	0	0	0	0	0	0	0	0	1	1	0	0	0	0	6	0
286	190	102	58	22	175	36	210	72	73	26	111	29	0	0	0	0	0	0	0	0	0	0	1	1	0	0	0	0	6	0
287	190	101	58	22	175	36	209	72	73	26	110	29	0	0	0	0	0	0	0	0	0	0	1	1	0	0	0	0	6	0
288	190	101	58	22	175	36	209	72	72	26	110	28	0	0	0	0	0	0	0	0	0	0	1	1	0	0	0	0	6	0
289	190	101	58	22	175	35	209	71	71	26	110	28	0	0	0	0	0	0	0	0	0	0	1	1	0	0	0	0	6	0
290	190	100	58	22	175	35	209	71	71	26	110	28	0	0	0	0	0	0	0	0	0	0	1	1	0	0	0	0	6	0
291	190	100	58	22	175	34	209	71	71	26	109	28	0	0	0	0	0	0	0	0	0	0	1	1	0	0	0	0	6	0
292	190	100	58	21	175	33	209	70	71	26	109	28	0	0	0	0	0	0	0	0	0	0	1	1	0	0	0	0	6	0
293	190	100	58	21	175	33	208	70	71	25	109	28	0	0	0	0	0	0	0	0	0	0	1	1	0	0	0	0	6	0
294	190	100	58	21	175	33	207	70	70	25	109	28	0	0	0	0	0	0	0	0	0	0	1	1	0	0	0	0	6	0
295	189	100	58	21	174	31	207	70	70	25	109	28	0	0	0	0	0	0	0	0	0	0	1	1	0	0	0	0	6	0
296	189	100	58	21	172	31	206	69	70	25	109	28	0	0	0	0	0	0	0	0	0	0	1	1	0	0	0	0	6	0
297	189	100	58	21	172	29	206	69	70	25	108	28	0	0	0	0	0	0	0	0	0	0	1	1	0	0	0	0	6	0
298	189	100	58	20	172	29	205	69	70	25	108	28	0	0	0	0	0	0	0	0	0	0	1	1	0	0	0	0	6	0
299	189	100	58	20	172	29	205	68	69	25	108	28	0	0	0	0	0	0	0	0	0	0	1	1	0	0	0	0	6	0
300	189	100	58	20	172	29	205	68	69	25	108	28	0	0	0	0	0	0	0	0	0	0	1	1	0	0	0	0	6	0

## Sheet: 6_Signature_based_logrank
Supplemental Table 6: Log-rank tests of DF1 signature-matching at different DEG Z-score thresholds
Database	Modification	Regulator type	Prediction stage	Positive/negative	0	0.1	0.2	0.3	0.4	0.5	0.6	0.7	0.8	0.9	LOO statistic	LOO pvalue	LOO padj
ConnectivityMap	default	gene	f1_matches	all	31.9676	31.5333	32.9012	33.492	30.5058	28.313	28.9522	25.8387	18.7916	14.465
ConnectivityMap	default	gene	f1_matches	pos	3.08941	2.4943	4.0035	5.99402	8.15348	9.89545	9.88727	6.74395	4.0872	3.73183	4.43719	9.11424e-06	0.000656225
ConnectivityMap	default	gene	f1_matches	neg	1.25338	0.608566	1.25961	0.707704	-0.158094	-0.073932	-1.95474	-0.198172	0.389964	-0.97778	-0.939237	0.347609	25.0279
ConnectivityMap	default	gene	predictions	all	42.4518	43.6311	44.4101	44.0691	44.5823	44.9331	43.4451	45.8461	45.3641	38.2675
ConnectivityMap	default	gene	predictions	pos	-2.92396	-3.02434	-2.89874	-2.30941	0.219955	3.22943	4.09486	6.16557	8.22668	8.40798	5.59884	2.15793e-08	1.55371e-06
ConnectivityMap	default	gene	predictions	neg	-0.294506	-0.457139	0.481578	2.32436	3.8619	5.23368	5.11603	2.23466	0.100098	-2.9607	4.73318	2.21027e-06	0.000159139
ConnectivityMap	default	drug	f1_matches	all	9.84007	10.5435	7.7136	6.30909	5.41889	6.31228	6.66939	7.09401	6.8095	6.4619
ConnectivityMap	default	drug	f1_matches	pos	0.196738	1.62288	-0.986374	-1.35032	0.582215	0.691765	-0.471056	-0.488932	0.400531	-0.572802	-3.65678	0.000255406	0.0183893
ConnectivityMap	default	drug	f1_matches	neg	3.25512	3.88097	3.4634	3.23636	2.34151	3.57523	5.20979	5.41214	5.44742	5.90541	3.29823	0.000972957	0.0700529
ConnectivityMap	default	drug	predictions	all	5.91525	5.67712	6.14929	8.99134	10.4113	10.5152	8.61949	6.77683	6.60612	4.34882
ConnectivityMap	default	drug	predictions	pos	4.39312	3.67234	2.22835	3.00636	4.62054	5.14786	2.1618	-1.14447	-2.56442	-3.41302	1.6393	0.101151	7.28285
ConnectivityMap	default	drug	predictions	neg	1.11969	0.759068	2.05222	3.61285	4.67788	4.565	5.63589	7.11324	7.42532	4.53024	2.81987	0.00480437	0.345915
ConnectivityMap	mcf7	gene	f1_matches	all	30.7975	30.711	31.6348	31.4382	30.3802	27.8525	25.2838	20.8194	17.5039	16.7676
ConnectivityMap	mcf7	gene	f1_matches	pos	2.76201	2.37987	2.58268	2.7617	3.72413	3.66512	3.95108	4.23471	3.97533	3.78232	1.39625	0.162638	11.7099
ConnectivityMap	mcf7	gene	f1_matches	neg	2.20877	1.66858	2.00201	1.74053	2.36411	1.55439	1.73146	0.579756	0.264472	-0.0387578	2.21666	0.0266466	1.91855
ConnectivityMap	mcf7	gene	predictions	all	39.616	39.2648	39.2841	40.3971	40.9532	42.2359	42.8698	43.36	42.7206	40.6252
ConnectivityMap	mcf7	gene	predictions	pos	-0.196468	-0.564981	-1.01807	-0.833844	-1.12499	-0.202124	1.39199	3.58616	5.33837	5.52778	5.85892	4.65884e-09	3.35436e-07
ConnectivityMap	mcf7	gene	predictions	neg	-1.62751	-2.29149	-2.35138	-1.9857	-0.987121	0.625682	2.25444	4.00726	5.58673	6.84157	6.8375	8.05891e-12	5.80241e-10
ConnectivityMap	mcf7	drug	f1_matches	all	11.0515	10.6933	11.1965	11.0762	8.50399	6.38466	5.26978	3.71336	3.56594	3.83598
ConnectivityMap	mcf7	drug	f1_matches	pos	-0.574599	-1.36261	-0.93065	-0.887206	-1.07457	-0.450574	0.693279	0.813989	0.946235	1.3883	1.24834	0.211905	15.2572
ConnectivityMap	mcf7	drug	f1_matches	neg	5.31092	5.19378	5.37652	5.51108	4.41677	2.61048	2.00325	1.07219	0.595061	1.2534	5.31587	1.06151e-07	7.64286e-06
ConnectivityMap	mcf7	drug	predictions	all	12.8175	11.8932	12.3084	12.635	13.0299	12.7201	11.4274	11.6071	10.0227	9.241
ConnectivityMap	mcf7	drug	predictions	pos	-1.17277	-1.20528	-1.27274	-0.688787	0.419712	1.57477	2.77503	4.51422	4.60028	5.2288	4.46398	8.04529e-06	0.000579261
ConnectivityMap	mcf7	drug	predictions	neg	10.8017	10.429	10.5259	10.3791	9.6658	9.04643	7.04448	6.4298	3.9727	3.13172	10.7768	4.43131e-27	3.19054e-25
ConnectivityMap	shrna_only	gene	f1_matches	all	12.6788	12.64	12.4761	13.3343	14.9854	14.7166	18.837	22.7154	19.3028	12.046
ConnectivityMap	shrna_only	gene	f1_matches	pos	2.29323	2.08838	2.05036	3.29239	4.64133	4.41961	4.35156	3.67767	2.99858	1.75018	1.72826	0.0839414	6.04378
ConnectivityMap	shrna_only	gene	f1_matches	neg	0.372133	-0.0956141	-0.480792	-0.865879	-0.57431	-0.793252	-1.47237	-0.710247	0.716887	-0.558675	-0.963986	0.335053	24.1238
ConnectivityMap	shrna_only	gene	predictions	all	31.5393	32.435	32.2693	32.4557	31.8873	28.6563	25.0554	24.8444	30.1704	28.2877
ConnectivityMap	shrna_only	gene	predictions	pos	-1.20169	-1.11088	-1.58646	-0.980623	0.717452	1.45055	0.782124	1.30501	3.18943	2.99937	-2.67049	0.00757417	0.54534
ConnectivityMap	shrna_only	gene	predictions	neg	-3.04427	-2.99279	-2.82663	-1.9127	-1.17393	-0.0676851	0.433728	-0.356284	-0.564692	-0.746997	-0.348073	0.727785	52.4005
ConnectivityMap	shrna_only	drug	f1_matches	all	7.1008	7.60931	5.8944	4.38147	4.32361	4.96694	4.46497	3.87892	3.86449	4.19368
ConnectivityMap	shrna_only	drug	f1_matches	pos	-1.86032	-2.07168	-3.18066	-3.82552	-1.94132	-0.88587	-1.31656	-2.52708	-2.09645	-1.33863	-2.77102	0.00558809	0.402343
ConnectivityMap	shrna_only	drug	f1_matches	neg	2.30914	3.0662	3.10278	3.1024	2.89323	3.93918	3.83789	4.12973	4.85101	4.21678	3.18242	0.0014605	0.105156
ConnectivityMap	shrna_only	drug	predictions	all	9.67277	8.05143	8.24997	10.7022	10.4602	9.31225	9.62878	9.76265	7.92094	5.94737
ConnectivityMap	shrna_only	drug	predictions	pos	5.37381	5.0833	3.54295	3.54687	3.79766	3.67731	2.8969	2.5687	1.21747	0.746101	-2.70061	0.00692114	0.498322
ConnectivityMap	shrna_only	drug	predictions	neg	1.35817	1.06733	2.27393	4.6263	5.10758	4.52835	5.67408	6.05885	5.1567	3.29022	4.81863	1.4455e-06	0.000104076
ConnectivityMap	inferred	gene	f1_matches	all	45.3092	45.4852	40.5484	32.5776	25.9647	21.5926	20.8828	24.3077	25.604	22.8525
ConnectivityMap	inferred	gene	f1_matches	pos	2.69138	2.38634	3.92129	5.41917	6.36838	7.35196	8.58227	9.61899	7.09676	4.9522	9.47372	2.70051e-21	1.94437e-19
ConnectivityMap	inferred	gene	f1_matches	neg	-0.185041	-0.0423118	0.962945	1.2392	1.27527	1.44944	1.20411	0.474925	2.22863	0.100662	2.10563	0.0352366	2.53703
ConnectivityMap	inferred	gene	predictions	all	53.8063	54.4001	54.6878	53.4575	48.1218	43.1811	40.6874	38.1235	35.4478	27.9937
ConnectivityMap	inferred	gene	predictions	pos	-0.657881	-1.20355	-0.605035	0.906755	1.36968	1.69849	2.80026	3.68456	2.44015	0.621943	3.01263	0.00258993	0.186475
ConnectivityMap	inferred	gene	predictions	neg	0.981821	1.12211	2.00743	3.53825	5.21261	6.55836	7.40979	5.43398	2.1515	-2.10192	7.00631	2.44687e-12	1.76174e-10
ConnectivityMap	inferred	drug	f1_matches	all	10.9615	10.0797	6.83046	3.8052	1.06334	-0.158702	1.75404	2.95124	4.57487	3.60625
ConnectivityMap	inferred	drug	f1_matches	pos	2.04826	2.28712	0.573543	-0.193299	-0.353636	-0.549285	-0.0360657	-0.316643	0.413785	-0.897986	2.09406	0.0362544	2.61031
ConnectivityMap	inferred	drug	f1_matches	neg	4.37677	4.10192	4.21359	3.06794	1.50043	0.376403	2.4404	2.79346	3.52045	2.54511	3.84085	0.000122609	0.00882785
ConnectivityMap	inferred	drug	predictions	all	11.5104	10.0615	11.8167	11.4604	9.64069	8.55152	7.15628	8.4225	6.46207	4.18693
ConnectivityMap	inferred	drug	predictions	pos	5.68745	5.64352	5.36412	5.38978	4.4456	4.35026	3.11465	4.00572	3.05834	2.80945	-9.95915	2.30017e-23	1.65612e-21
ConnectivityMap	inferred	drug	predictions	neg	8.18763	6.63775	8.3493	7.21068	4.79641	2.98238	2.21521	6.27973	5.88923	3.50657	5.84281	5.13261e-09	3.69548e-07
ConnectivityMap	oe_corrected	gene	f1_matches	all	10.7946	10.2089	7.42152	5.90514	6.35129	5.45587	3.93033	3.60281	3.08736	1.52446
ConnectivityMap	oe_corrected	gene	f1_matches	pos	-1.98176	-2.18856	-1.84783	-1.26295	-0.90872	-0.645352	-0.995963	-0.921496	-0.111264	1.30939	-0.0075411	0.993983	71.5668
ConnectivityMap	oe_corrected	gene	f1_matches	neg	2.36692	2.57057	2.23954	1.36259	1.50186	1.04109	0.256242	-0.017166	-1.15964	-0.431778	1.19978	0.230227	16.5763
ConnectivityMap	oe_corrected	gene	predictions	all	31.8088	30.6255	29.091	28.93	27.7509	26.849	24.0296	19.7703	13.8884	15.9546
ConnectivityMap	oe_corrected	gene	predictions	pos	-3.9149	-4.72293	-2.31442	3.2115	1.52771	-0.481087	-0.0327045	-1.77296	-1.21696	3.75387	-7.85156	4.10881e-15	2.95834e-13
ConnectivityMap	oe_corrected	gene	predictions	neg	-1.26253	-0.683111	0.228638	2.46392	2.07252	1.77923	1.03143	1.58152	2.24008	2.86516	-5.75526	8.65078e-09	6.22856e-07
ConnectivityMap	oe_corrected	drug	f1_matches	all	5.46236	5.0175	4.16788	4.77042	5.05028	4.405	5.45025	4.16916	2.04294	1.2616
ConnectivityMap	oe_corrected	drug	f1_matches	pos	-1.6641	-2.02253	-2.98264	-2.75848	-2.77395	-1.35182	0.222881	1.9566	0.814826	0.0806126	1.79305	0.0729656	5.25352
ConnectivityMap	oe_corrected	drug	f1_matches	neg	2.94448	2.29778	3.23182	3.44561	4.45257	4.7025	5.27857	2.17257	1.85157	1.70485	4.90356	9.41139e-07	6.7762e-05
ConnectivityMap	oe_corrected	drug	predictions	all	9.80337	10.1522	9.66075	9.2043	8.08096	7.07984	4.58929	1.47026	-2.58857	-3.6735
ConnectivityMap	oe_corrected	drug	predictions	pos	1.29629	2.54686	-0.522929	-0.168693	0.131215	0.0112994	-2.68289	-2.34912	-4.90484	-2.22275	-6.27741	3.44249e-10	2.4786e-08
ConnectivityMap	oe_corrected	drug	predictions	neg	9.85937	8.77471	10.9374	9.32106	7.31826	5.1291	2.88049	0.390415	0.539351	-2.98995	10.864	1.71128e-27	1.23212e-25
SNACKKSS	default	gene	f1_matches	all	12.518	13.2083	11.5151	9.67529	8.20441	7.56102	7.64865	7.15231	6.62812	6.2156
SNACKKSS	default	gene	f1_matches	pos	-1.06973	-1.21075	0.150067	1.69123	3.18348	4.00908	3.92962	4.20281	4.72228	5.13988	4.74628	2.07193e-06	0.000149179
SNACKKSS	default	gene	f1_matches	neg	0.62919	0.248777	-0.425277	-1.12031	-1.71818	-2.70792	-3.84312	-4.63111	-4.35664	-4.2883	-0.0226248	0.98195	70.7004
SNACKKSS	default	gene	predictions	all	42.9552	43.3757	44.8508	48.1456	48.0873	49.4154	50.9154	48.549	43.2478	41.6653
SNACKKSS	default	gene	predictions	pos	2.40879	2.13469	2.45967	3.62572	3.18282	4.13901	4.95994	4.93915	4.4059	5.06995	-5.83048	5.52696e-09	3.97941e-07
SNACKKSS	default	gene	predictions	neg	-5.26695	-5.52175	-5.21211	-3.02261	-2.98066	-0.118087	1.31094	1.4702	-0.113888	0.763866	-0.607545	0.543489	39.1312
SNACKKSS	default	drug	f1_matches	all	1.4698	1.65837	1.52459	1.18996	0.701158	-0.415075	-0.535046	-0.834172	-0.570816	-1.28412
SNACKKSS	default	drug	f1_matches	pos	-2.66877	-2.46084	-2.2123	-2.04391	-1.86107	-2.27615	-2.51852	-2.28743	-1.9141	-1.35109	-1.14837	0.250816	18.0587
SNACKKSS	default	drug	f1_matches	neg	2.10063	2.32437	2.73578	2.82352	2.15101	1.24879	0.674113	0.631856	0.733619	0.521208	1.26771	0.204901	14.7529
SNACKKSS	default	drug	predictions	all	11.352	11.677	12.3758	11.5355	9.50779	6.99371	4.7378	5.04762	3.65697	3.40846
SNACKKSS	default	drug	predictions	pos	-3.13512	-3.29376	-2.22414	-1.1517	-0.721173	-0.792954	0.578999	0.486102	-0.361326	-1.14244	-0.295011	0.767986	55.295
SNACKKSS	default	drug	predictions	neg	10.51	10.7224	11.6795	10.4229	7.89886	4.24079	2.27971	1.94808	1.81565	1.57921	11.3057	1.22901e-29	8.84887e-28
SNACKKSS	archs4	gene	f1_matches	all	9.9077	10.0924	9.31459	8.24677	7.26016	6.88754	6.84183	6.33447	4.98432	4.89977
SNACKKSS	archs4	gene	f1_matches	pos	0.0305501	-0.0514105	0.709397	1.82278	2.82655	3.5367	4.12203	4.33979	4.92739	5.48717	4.60559	4.11288e-06	0.000296128
SNACKKSS	archs4	gene	f1_matches	neg	-0.216075	-0.312439	-1.10848	-1.74989	-2.34593	-2.72727	-3.03815	-3.96501	-4.02923	-3.33784	-0.700308	0.483735	34.8289
SNACKKSS	archs4	gene	predictions	all	42.4208	43.3628	43.4009	42.8266	42.5297	40.1241	36.5833	33.1834	30.2584	30.5264
SNACKKSS	archs4	gene	predictions	pos	2.36043	1.98877	2.32586	2.04558	1.04042	0.0887651	-1.26286	-1.47328	-0.952748	0.101878	-4.93114	8.17515e-07	5.88611e-05
SNACKKSS	archs4	gene	predictions	neg	-6.18055	-5.83428	-4.78905	-3.66046	-1.85036	1.10268	1.69389	1.80941	1.13046	1.36091	1.51718	0.129221	9.30394
SNACKKSS	archs4	drug	f1_matches	all	1.49576	1.72548	1.24029	0.95448	0.149371	0.0812011	0.0300246	0.0985102	0.323268	0.481387
SNACKKSS	archs4	drug	f1_matches	pos	-2.99993	-2.87393	-2.86969	-2.6358	-2.50786	-2.08368	-2.10878	-1.55602	-1.15748	-0.49146	-1.25987	0.207716	14.9556
SNACKKSS	archs4	drug	f1_matches	neg	1.45007	1.9613	2.11488	1.88732	1.18161	1.10803	0.592446	0.820498	1.22464	1.64148	1.12828	0.2592	18.6624
SNACKKSS	archs4	drug	predictions	all	12.5165	13.1685	13.1079	11.8262	9.00311	6.72435	4.92064	4.1141	4.25185	4.25443
SNACKKSS	archs4	drug	predictions	pos	-1.94793	-1.77321	-1.07795	-0.56441	-0.311089	-0.16593	0.665342	1.26931	0.415378	0.0868341	1.2995	0.193772	13.9516
SNACKKSS	archs4	drug	predictions	neg	9.68277	10.2957	11.0808	9.75726	7.00363	3.93772	1.4053	0.257215	-0.00556616	0.658461	9.20478	3.42365e-20	2.46502e-18
SNACKKSS	mouse	gene	f1_matches	all	12.3569	12.6949	7.36119	1.69494	0.544785	0.58302	1.09769	1.64381	2.01088	2.1341
SNACKKSS	mouse	gene	f1_matches	pos	-0.809695	-0.783049	-0.0210127	1.37956	2.34649	3.61169	4.33159	4.13165	3.88188	3.15919	3.91705	8.96403e-05	0.0064541
SNACKKSS	mouse	gene	f1_matches	neg	-2.25276	-2.13521	-2.43045	-3.03351	-3.61301	-3.2468	-2.90715	-2.58366	-2.07799	-1.44658	-1.60748	0.107949	7.77233
SNACKKSS	mouse	gene	predictions	all	25.1845	25.9105	24.9246	19.7462	10.6359	9.76575	12.8883	14.4667	17.4469	18.8565
SNACKKSS	mouse	gene	predictions	pos	-4.34764	-4.32532	-3.35475	-2.06851	0.213179	2.64529	2.30025	-1.66347	-4.87005	-6.78267	4.23034	2.33339e-05	0.00168004
SNACKKSS	mouse	gene	predictions	neg	-7.71755	-7.57249	-8.06682	-8.88603	-8.05331	-5.2744	-2.22759	-0.787822	2.51591	3.43655	3.32448	0.000885834	0.06378
SNACKKSS	mouse	drug	f1_matches	all	-0.123954	0.115004	0.394331	-0.894243	-0.32278	0.222672	0.726459	0.470667	0.463928	0.4404
SNACKKSS	mouse	drug	f1_matches	pos	0.959064	1.16486	1.43551	0.690813	0.642097	0.473032	1.12416	1.31376	1.26347	0.917355	-1.01219	0.311447	22.4242
SNACKKSS	mouse	drug	f1_matches	neg	-1.06956	-0.743027	-0.657558	-1.11646	-0.74189	-0.38602	0.566584	0.570793	0.734271	0.417087	1.04536	0.295856	21.3016
SNACKKSS	mouse	drug	predictions	all	2.14729	2.04234	1.38821	0.846604	0.639028	-1.41961	-1.73627	-2.52606	-1.1395	-0.691646
SNACKKSS	mouse	drug	predictions	pos	1.41889	1.09577	0.759443	-0.225965	-1.24725	-2.24811	0.204591	2.1294	3.61752	3.89367	0.55642	0.577923	41.6105
SNACKKSS	mouse	drug	predictions	neg	-0.694379	-0.802783	-0.750191	-0.864688	-0.581441	-2.33503	-4.14408	-5.31554	-5.35041	-5.14138	-2.37396	0.0175986	1.2671
SNACKKSS	targdown	gene	f1_matches	all	12.0584	12.5694	10.9964	9.44675	8.18051	7.67721	8.01073	6.79092	6.94515	6.19998
SNACKKSS	targdown	gene	f1_matches	pos	-0.759625	-0.689501	-0.0403739	1.08797	2.29045	3.5569	3.6765	3.62376	4.17056	4.39016	4.03471	5.46705e-05	0.00393628
SNACKKSS	targdown	gene	f1_matches	neg	0.755656	0.735828	-0.129338	-0.417278	-0.79513	-0.935782	-1.69034	-2.52104	-2.49233	-2.69953	0.530516	0.595754	42.8943
SNACKKSS	targdown	gene	predictions	all	44.262	44.6537	46.5044	48.2282	47.5535	49.1854	49.7501	48.0473	41.8967	39.974
SNACKKSS	targdown	gene	predictions	pos	3.34412	3.10889	3.67317	4.17156	4.58472	4.0857	4.7809	5.04734	4.64241	4.69559	-5.6513	1.59236e-08	1.1465e-06
SNACKKSS	targdown	gene	predictions	neg	-5.53007	-5.42565	-4.5758	-2.98967	-1.08417	-0.276365	0.885674	0.99196	0.354776	0.512	-0.110145	0.912295	65.6852
SNACKKSS	targdown	drug	f1_matches	all	1.81599	1.70919	2.23763	2.28824	0.973555	-0.0555387	-0.102398	-0.0890651	-0.192868	-0.585622
SNACKKSS	targdown	drug	f1_matches	pos	-2.48851	-2.58796	-1.72809	-1.69675	-2.10845	-2.17137	-2.25071	-1.41481	-1.24701	-1.43891	-1.42805	0.153276	11.0359
SNACKKSS	targdown	drug	f1_matches	neg	3.66922	3.47883	4.57134	4.58317	3.18835	2.18911	1.66867	2.20767	2.16611	1.12888	2.95362	0.00314071	0.226131
SNACKKSS	targdown	drug	predictions	all	12.1948	13.0437	12.1637	11.2469	9.41836	6.90223	5.02074	3.1481	3.20895	2.6705
SNACKKSS	targdown	drug	predictions	pos	-2.39198	-2.16502	-1.84941	-0.639277	0.0541389	-0.0173342	0.494957	-0.400874	-0.92778	-2.0096	-2.07652	0.0378461	2.72492
SNACKKSS	targdown	drug	predictions	neg	11.329	11.8726	11.1766	9.84488	7.3936	3.99247	1.79959	0.684434	1.1546	0.894877	10.9651	5.62475e-28	4.04982e-26

## Sheet: 7_DF1_based_accuracy
Supplemental table 7: Correct and incorrect predictions from direct signature-matching-based predictors
	SNACKKSS DF1 default								SNACKKSS DF1 ARCHS4-only								SNACKKSS DF1 Mouse								SNACKKSS DF1 Target-down								CMap DF1 default								CMap DF1 shRNA-only								CMap DF1 MCF7
Quantile |score|	Gene true positive	Gene false positive	Gene true negative	Gene false negative	Drug true positive	Drug false positive	Drug true negative	Drug false negative	Gene true positive	Gene false positive	Gene true negative	Gene false negative	Drug true positive	Drug false positive	Drug true negative	Drug false negative	Gene true positive	Gene false positive	Gene true negative	Gene false negative	Drug true positive	Drug false positive	Drug true negative	Drug false negative	Gene true positive	Gene false positive	Gene true negative	Gene false negative	Drug true positive	Drug false positive	Drug true negative	Drug false negative	Gene true positive	Gene false positive	Gene true negative	Gene false negative	Drug true positive	Drug false positive	Drug true negative	Drug false negative	Gene true positive	Gene false positive	Gene true negative	Gene false negative	Drug true positive	Drug false positive	Drug true negative	Drug false negative	Gene true positive
0	7583	706	452	4970	24	247	300	25	6224	661	425	4184	20	239	278	17	6339	776	506	4298	48	133	196	59	7031	658	446	4741	24	241	272	22	23618	2114	214	2307	105	331	176	112	20089	2076	129	1482	36	156	218	69	15343
0.01	7513	694	449	4919	24	245	298	24	6164	653	422	4141	20	237	276	17	6276	768	502	4254	47	133	195	58	6967	646	440	4696	24	239	270	22	23384	2091	211	2282	104	328	175	111	19879	2065	127	1469	35	156	216	69	15197
0.02	7440	684	446	4868	24	242	295	24	6106	642	419	4098	20	234	274	16	6213	760	496	4212	47	131	193	57	6900	636	436	4648	24	236	268	21	23146	2072	209	2262	103	325	174	109	19675	2047	125	1455	35	154	213	69	15046
0.03	7370	671	441	4819	24	239	292	24	6045	634	417	4054	19	233	271	16	6152	750	491	4169	47	129	192	56	6832	627	431	4601	24	234	266	20	22904	2052	206	2240	101	322	173	107	19470	2031	125	1439	35	152	211	68	14890
0.04	7294	664	438	4768	24	237	290	22	5988	622	410	4015	19	230	269	15	6084	747	486	4126	45	129	189	56	6763	619	428	4552	24	231	264	19	22666	2035	201	2196	100	319	172	105	19264	2015	125	1422	35	150	209	67	14739
0.05	7215	660	434	4717	24	234	287	22	5926	615	401	3978	19	227	266	15	6021	739	481	4083	45	127	188	55	6689	616	422	4506	24	228	261	19	22431	2015	201	2194	100	315	170	104	19056	2001	124	1408	34	149	207	66	14587
0.06	7142	650	428	4669	23	232	284	22	5865	607	397	3936	18	226	263	15	5961	728	477	4039	45	126	186	54	6623	605	420	4456	24	226	258	19	22190	1999	199	2171	99	311	168	103	18856	1980	124	1389	34	147	206	64	14439
0.07	7067	642	425	4618	23	229	282	21	5802	601	394	3893	18	223	260	15	5901	716	471	3997	44	125	186	52	6556	595	415	4409	24	223	255	19	21960	1971	198	2141	99	307	165	103	18651	1963	123	1377	33	146	203	64	14286
0.08	6992	634	419	4570	22	228	279	20	5745	590	392	3849	18	221	257	15	5836	710	465	3955	44	123	183	52	6489	585	410	4362	24	220	252	19	21726	1948	197	2123	98	304	162	103	18448	1944	121	1361	32	145	200	64	14128
0.09	6922	621	416	4518	21	226	276	20	5688	578	385	3810	18	218	254	15	5770	705	460	3912	43	122	181	51	6415	582	402	4319	22	220	249	19	21484	1933	190	2089	98	299	160	102	18245	1926	120	1345	31	144	199	63	13974
0.1	6842	618	414	4466	21	223	273	20	5624	573	381	3767	18	215	251	15	5706	698	452	3872	43	120	180	50	6345	575	397	4272	21	218	247	18	21251	1908	189	2080	98	295	160	100	18034	1915	119	1331	30	143	198	61	13814
0.11	6770	608	409	4417	20	222	270	20	5560	568	375	3727	18	213	248	15	5644	689	446	3830	43	118	177	50	6274	570	389	4228	21	215	244	18	21016	1886	185	2043	98	290	159	98	17843	1884	119	1316	30	141	195	60	13659
0.12	6697	598	404	4368	20	219	266	20	5500	559	370	3686	17	211	245	15	5587	675	441	3787	43	117	176	49	6207	560	384	4181	19	215	241	18	20786	1859	184	2035	97	287	158	96	17637	1869	117	1302	30	139	194	59	13506
0.13	6623	589	397	4321	20	216	263	20	5443	547	364	3646	17	209	242	15	5528	662	434	3746	42	116	173	49	6140	550	376	4137	18	213	238	18	20547	1840	180	2014	95	285	156	95	17437	1847	117	1286	30	137	192	58	13358
0.14	6554	575	393	4270	20	213	261	19	5383	538	356	3608	17	206	239	15	5465	654	428	3704	40	116	171	49	6070	543	372	4089	18	210	235	18	20309	1821	179	1989	92	283	156	92	17236	1826	115	1272	30	135	189	58	13211
0.15	6479	567	385	4224	20	211	258	19	5327	526	350	3568	17	203	236	15	5403	645	425	3659	39	115	168	49	6002	534	368	4041	18	208	233	17	20065	1808	178	1965	90	281	154	91	17037	1804	113	1258	30	134	188	56	13053
0.16	6402	561	380	4175	19	209	255	18	5266	518	349	3523	17	201	233	15	5341	636	421	3615	38	114	167	48	5933	526	365	3992	16	207	230	17	19824	1788	173	1929	87	280	152	90	16839	1780	112	1242	29	133	186	55	12896
0.17	6326	554	372	4129	19	206	252	18	5206	509	347	3479	17	198	230	15	5282	624	413	3575	37	114	165	47	5858	524	358	3948	15	205	227	17	19594	1764	173	1920	85	277	151	88	16644	1753	111	1227	29	131	184	55	12746
0.18	6253	544	365	4081	18	205	249	18	5147	499	344	3436	17	196	227	15	5221	614	405	3535	37	112	162	47	5790	515	354	3900	14	204	224	17	19344	1744	171	1894	85	273	150	86	16437	1739	110	1212	28	130	182	54	12591
0.19	6178	536	362	4030	18	202	246	18	5087	490	340	3394	17	193	224	15	5158	605	400	3492	37	110	162	45	5722	506	352	3850	14	201	221	17	19119	1724	169	1873	84	269	150	84	16243	1711	107	1199	27	129	179	54	12437
0.2	6107	524	361	3977	18	199	243	17	5025	483	334	3353	17	190	221	15	5095	597	398	3445	36	109	160	44	5652	499	351	3799	13	199	218	17	18885	1700	164	1852	84	265	148	83	16041	1691	105	1185	26	128	179	51	12286
0.21	6032	517	357	3927	17	197	241	16	4965	474	333	3308	17	188	218	15	5030	591	393	3402	36	107	158	44	5582	493	348	3750	13	197	217	16	18658	1671	163	1829	82	263	146	82	15845	1666	104	1170	26	126	176	51	12133
0.22	5963	503	350	3879	17	195	238	16	4899	472	330	3265	17	185	215	15	4967	583	384	3363	35	106	156	43	5512	486	344	3702	13	194	215	15	18422	1649	160	1807	80	260	144	81	15645	1644	100	1157	26	124	173	51	11976
0.23	5887	496	347	3828	17	192	235	16	4841	461	326	3223	17	183	212	15	4905	574	382	3317	35	105	155	42	5439	482	341	3653	13	191	213	14	18185	1629	157	1776	79	257	143	79	15445	1622	98	1144	26	122	171	50	11827
0.24	5811	489	342	3779	17	189	232	15	4780	453	324	3179	17	180	209	15	4839	569	379	3272	35	103	152	42	5369	475	334	3608	12	190	210	14	17947	1610	156	1760	79	253	142	76	15243	1602	97	1126	26	120	170	48	11669
0.25	5734	483	338	3729	16	187	229	15	4717	447	319	3138	17	177	207	14	4777	559	371	3232	35	101	150	41	5298	469	329	3561	12	187	209	12	17713	1586	153	1733	78	249	141	75	15043	1581	96	1113	25	119	167	48	11511
0.26	5653	481	334	3679	16	185	226	15	4659	436	317	3094	17	175	205	14	4713	552	368	3187	34	100	149	40	5224	466	325	3514	12	184	206	12	17473	1569	150	1716	77	246	139	74	14844	1558	94	1099	25	117	167	46	11352
0.27	5574	477	329	3629	16	182	222	15	4598	428	310	3055	17	172	202	14	4650	544	365	3142	34	98	146	40	5151	462	323	3464	12	182	203	12	17235	1550	149	1692	74	245	137	73	14652	1529	93	1084	25	115	165	45	11195
0.28	5496	472	321	3583	16	179	219	15	4534	423	305	3014	17	170	200	13	4588	535	359	3100	34	97	145	39	5083	453	317	3418	12	179	201	11	16994	1533	147	1659	74	240	136	72	14451	1508	92	1069	25	113	163	44	11040
0.29	5423	462	314	3536	16	177	216	15	4470	419	300	2973	17	167	197	13	4526	525	354	3057	34	95	143	38	5010	449	314	3369	12	176	198	11	16761	1509	147	1643	72	238	134	71	14251	1486	91	1054	25	112	161	43	10887
0.3	5344	458	312	3484	15	175	213	15	4409	411	294	2932	16	165	195	12	4468	513	349	3014	34	93	142	37	4940	442	308	3323	12	174	195	11	16536	1477	144	1621	71	234	132	70	14049	1467	91	1038	25	110	160	41	10730
0.31	5270	450	308	3433	13	174	209	15	4349	402	291	2889	16	163	192	12	4403	507	338	2977	34	91	140	36	4870	436	302	3277	12	171	192	11	16299	1456	138	1592	71	230	130	69	13850	1444	89	1020	24	109	157	41	10572
0.32	5195	442	301	3386	13	171	207	14	4290	392	284	2850	15	161	189	12	4340	498	331	2936	32	91	139	35	4798	431	295	3232	11	169	189	11	16057	1440	138	1576	69	228	129	67	13638	1434	89	1007	24	107	154	41	10422
0.33	5117	437	297	3336	12	170	204	14	4230	383	279	2809	15	159	186	12	4278	489	329	2890	32	89	136	35	4730	422	289	3186	11	167	186	11	15823	1418	135	1554	68	224	125	67	13438	1413	88	992	23	106	150	41	10269
0.34	5041	430	288	3291	12	167	201	14	4169	375	275	2767	14	157	183	12	4216	480	326	2845	32	88	133	35	4659	416	283	3141	11	164	183	11	15590	1393	132	1532	68	220	122	67	13236	1392	87	977	22	105	149	41	10121
0.35	4967	421	286	3238	12	164	198	13	4107	368	271	2725	14	154	180	12	4152	473	320	2803	32	86	131	35	4590	408	279	3093	10	162	181	10	15358	1368	126	1506	65	219	120	67	13036	1371	87	960	22	103	147	40	9966
0.36	4891	414	283	3187	12	162	195	13	4046	361	266	2684	14	152	178	11	4090	464	318	2757	32	84	128	35	4518	403	276	3044	9	161	178	10	15121	1348	124	1490	65	214	120	64	12844	1342	87	945	22	101	145	39	9808
0.37	4815	407	282	3134	12	159	192	13	3979	359	261	2643	14	149	176	10	4030	453	313	2714	31	83	126	35	4450	394	274	2994	9	158	175	10	14883	1328	123	1465	63	212	119	63	12644	1320	84	932	22	99	142	39	9657
0.38	4739	400	277	3085	11	157	189	13	3917	352	257	2601	14	147	173	10	3966	445	309	2670	29	83	124	34	4382	385	271	2945	8	156	172	10	14640	1307	120	1443	63	207	117	62	12449	1293	82	918	22	97	139	39	9508
0.39	4662	394	275	3033	11	154	185	13	3856	344	252	2560	13	145	170	10	3904	436	301	2630	29	82	122	34	4312	378	268	2896	8	154	169	10	14413	1284	120	1418	60	206	117	59	12243	1278	79	903	22	95	136	39	9350
0.4	4585	388	273	2980	11	152	182	13	3794	337	249	2516	13	142	169	8	3847	422	297	2585	29	80	121	32	4243	370	266	2846	8	151	167	9	14177	1262	117	1396	58	204	112	59	12042	1257	78	889	22	93	133	39	9197
0.41	4504	387	271	2928	10	150	179	13	3731	331	247	2472	13	140	166	8	3785	413	289	2545	27	80	119	32	4175	362	260	2800	8	148	166	8	13945	1237	113	1374	56	201	112	58	11842	1235	77	874	22	91	131	38	9042
0.42	4432	376	267	2878	10	147	176	13	3669	324	244	2429	13	137	163	8	3723	404	284	2502	27	78	116	32	4104	356	253	2756	8	146	163	8	13712	1213	111	1342	54	199	110	57	11646	1210	76	858	22	89	130	37	8888
0.43	4360	365	263	2828	10	145	174	11	3606	319	238	2389	13	135	160	8	3666	390	280	2458	26	77	114	31	4038	345	253	2704	8	143	161	7	13478	1189	108	1329	53	196	109	55	11448	1186	74	844	22	88	127	37	8728
0.44	4289	353	260	2776	9	143	173	9	3543	313	235	2346	13	132	157	8	3603	381	276	2414	25	76	112	31	3970	336	252	2653	8	140	159	6	13246	1164	105	1307	52	192	109	52	11246	1166	73	830	22	86	124	37	8574
0.45	4218	340	256	2726	9	140	170	9	3482	305	233	2302	12	130	154	8	3540	373	271	2371	25	75	109	31	3903	326	248	2605	8	138	157	5	13010	1143	104	1283	50	190	107	51	11049	1142	73	814	22	84	122	36	8420
0.46	4143	333	246	2682	9	137	168	8	3424	294	231	2258	12	128	151	8	3475	367	268	2326	24	74	107	31	3835	317	244	2557	7	136	156	3	12774	1117	100	1256	49	186	107	49	10846	1123	72	799	22	82	119	36	8264
0.47	4072	321	242	2632	9	135	164	8	3366	283	226	2217	12	125	148	8	3414	357	262	2284	24	72	104	31	3765	310	240	2509	7	133	153	3	12540	1098	99	1233	47	184	106	47	10647	1100	71	783	21	81	117	35	8112
0.48	3998	312	239	2580	9	132	161	8	3302	278	225	2172	11	124	145	8	3350	350	258	2240	24	70	103	30	3697	301	236	2461	7	131	150	3	12303	1071	98	1211	47	180	104	46	10449	1077	69	769	20	80	114	35	7956
0.49	3921	306	235	2530	9	129	158	8	3241	270	220	2131	11	121	142	8	3287	342	251	2199	23	69	101	29	3624	297	233	2412	7	128	147	3	12080	1043	96	1190	46	176	103	44	10252	1052	68	753	19	79	113	33	7804
0.5	3848	296	232	2479	9	126	155	7	3176	266	213	2091	11	118	139	8	3222	335	244	2158	22	68	98	29	3551	293	231	2362	7	125	144	3	11837	1029	95	1165	46	172	101	43	10051	1031	65	739	19	77	110	33	7651
0.51	3769	293	229	2428	9	124	153	6	3111	263	211	2047	11	116	137	8	3159	327	239	2115	22	67	96	29	3481	287	228	2314	7	123	141	3	11611	998	95	1140	45	169	100	41	9848	1013	63	727	19	75	108	33	7494
0.52	3697	282	226	2377	9	121	150	6	3048	257	207	2005	11	113	134	8	3092	323	235	2071	20	67	93	29	3412	279	223	2267	7	120	138	3	11374	977	93	1117	45	164	99	39	9645	994	62	712	18	74	105	33	7341
0.53	3620	276	221	2327	9	118	147	6	2985	251	201	1965	11	111	131	8	3030	314	229	2029	20	65	92	28	3344	270	221	2217	7	118	136	2	11134	960	91	1094	44	161	97	38	9445	973	62	695	18	72	102	33	7187
0.54	3547	266	216	2278	9	116	143	6	2920	247	196	1924	11	108	129	7	2968	305	225	1985	19	64	91	26	3272	265	217	2169	7	115	133	2	10898	939	89	1071	42	159	95	37	9238	958	62	679	18	70	102	30	7035
0.55	3470	260	210	2230	8	114	140	6	2855	243	187	1887	10	106	126	7	2905	297	220	1942	19	62	90	25	3200	260	212	2122	7	112	130	2	10657	922	87	1043	42	154	93	37	9036	938	61	664	17	69	99	30	6881
0.56	3390	257	205	2181	8	111	137	6	2793	236	181	1847	9	105	123	7	2849	282	215	1899	19	61	87	25	3128	255	206	2076	7	110	127	2	10420	902	85	1021	40	152	92	35	8834	919	61	648	17	67	95	29	6722
0.57	3311	253	201	2130	8	108	134	6	2734	226	179	1803	9	102	120	7	2785	274	213	1853	19	59	86	24	3057	249	203	2027	7	107	124	2	10176	889	85	998	37	150	90	34	8636	894	60	633	17	65	93	29	6572
0.58	3233	248	197	2080	8	106	130	6	2678	214	176	1760	8	101	117	7	2719	269	206	1812	19	57	85	22	2992	237	197	1981	7	104	121	2	9944	863	84	975	36	147	89	32	8430	879	60	617	17	64	91	29	6418
0.59	3155	243	189	2034	8	103	127	6	2613	210	170	1720	8	98	114	7	2654	263	196	1774	18	56	82	22	2919	233	191	1936	7	102	118	2	9710	840	83	951	34	145	88	30	8227	861	59	600	17	62	89	29	6261
0.6	3079	236	182	1987	8	100	124	6	2551	203	166	1677	8	95	111	7	2587	259	191	1730	17	55	80	22	2853	222	188	1887	6	100	115	2	9480	813	81	927	32	142	87	28	8027	839	58	587	17	60	89	26	6107
0.61	3006	227	176	1938	8	98	121	6	2487	198	160	1637	7	94	108	7	2523	252	184	1689	17	53	77	22	2784	215	186	1837	6	97	113	2	9247	788	80	903	30	140	86	26	7825	819	56	573	16	59	87	25	5955
0.62	2928	222	175	1885	8	95	117	6	2421	195	156	1595	7	91	105	7	2459	245	179	1646	16	53	75	22	2710	212	182	1789	6	95	110	2	9014	764	76	875	30	136	84	24	7620	803	55	557	16	57	85	24	5804
0.63	2850	217	168	1838	8	92	114	6	2360	187	152	1553	7	89	102	7	2397	235	172	1605	15	52	72	22	2637	208	177	1742	6	92	107	2	8784	737	74	855	30	131	83	23	7424	777	54	542	16	55	83	23	5657
0.64	2775	209	165	1787	8	89	111	6	2295	183	147	1512	7	86	100	6	2333	228	162	1567	14	51	70	22	2573	195	173	1694	6	89	104	2	8542	721	73	831	28	129	83	21	7230	749	52	528	15	54	81	22	5503
0.65	2703	198	164	1734	8	87	108	6	2236	174	144	1469	6	84	97	6	2271	219	157	1524	14	49	67	22	2502	189	167	1648	6	87	101	2	8307	699	71	806	27	125	82	19	7030	728	51	513	14	53	80	20	5349
0.66	2630	188	158	1685	7	85	104	6	2175	166	140	1427	5	83	94	6	2205	214	151	1482	13	48	66	21	2429	185	161	1602	6	84	98	2	8070	677	70	781	27	121	80	18	6831	705	48	500	14	51	79	18	5195
0.67	2556	179	158	1631	6	83	102	5	2112	160	135	1386	5	80	91	6	2140	208	147	1438	13	47	66	18	2354	183	158	1554	5	82	95	2	7828	662	68	760	26	118	79	16	6630	684	48	484	14	49	78	17	5052
0.68	2481	171	148	1587	6	81	99	5	2048	155	130	1345	4	79	90	4	2074	203	143	1394	13	45	65	16	2286	174	153	1507	4	81	92	2	7597	637	65	740	25	114	76	16	6432	661	46	470	14	47	77	15	4898
0.69	2402	167	142	1539	6	78	96	5	1985	149	127	1302	4	76	87	4	2009	196	139	1350	13	43	63	16	2218	165	151	1457	4	78	89	2	7361	616	63	715	24	111	75	14	6230	641	45	455	12	47	76	13	4740
0.7	2326	160	135	1491	5	76	93	4	1921	144	124	1258	3	74	84	4	1949	185	135	1306	12	42	61	15	2149	157	143	1413	3	76	87	1	7128	591	61	695	23	108	72	14	6034	615	42	441	12	45	73	13	4596
0.71	2254	150	128	1444	4	74	90	4	1857	139	121	1215	3	72	81	4	1885	178	131	1262	12	40	59	15	2079	151	140	1364	3	74	84	1	6897	565	60	671	21	105	69	14	5837	591	39	428	12	43	70	13	4447
0.72	2177	144	125	1393	4	72	87	4	1794	134	113	1177	3	69	78	4	1823	169	125	1220	12	38	57	14	2006	147	135	1317	3	71	81	1	6656	549	59	647	20	102	67	13	5633	573	36	415	11	43	67	13	4294
0.73	2104	134	119	1345	4	69	84	4	1729	130	110	1134	3	67	76	3	1756	165	114	1183	12	37	55	14	1936	140	128	1272	3	68	78	1	6424	523	54	626	18	99	65	13	5431	553	35	400	10	42	64	13	4143
0.74	2024	131	117	1292	3	67	80	4	1667	123	106	1092	3	64	73	3	1690	160	109	1140	11	36	52	14	1867	132	126	1222	3	66	75	1	6189	501	53	602	17	96	63	12	5224	539	34	383	10	40	61	13	3986
0.75	1945	127	113	1242	3	64	78	3	1601	120	103	1049	3	61	70	3	1625	153	107	1094	11	34	49	14	1796	126	123	1173	3	63	72	1	5962	471	50	577	17	92	60	12	5023	518	32	371	10	38	59	12	3834
0.76	1865	124	106	1195	3	62	75	3	1538	114	100	1006	3	59	69	2	1562	145	105	1048	11	32	47	14	1726	119	118	1127	3	60	69	1	5728	447	50	554	17	87	57	12	4833	486	32	354	8	38	57	12	3691
0.77	1788	118	101	1146	3	59	71	3	1476	107	95	965	3	56	66	2	1501	135	97	1008	11	30	46	12	1651	117	112	1081	2	59	66	1	5493	425	49	531	16	84	54	12	4634	464	30	340	7	37	54	12	3536
0.78	1711	112	97	1096	3	56	68	3	1411	103	88	926	3	54	64	1	1436	129	92	965	10	30	44	12	1580	111	109	1032	2	56	63	1	5252	409	46	508	14	82	53	10	4431	445	26	325	7	35	51	12	3387
0.79	1632	108	95	1043	3	54	65	3	1346	100	84	884	2	52	61	1	1371	123	83	926	9	29	41	12	1508	106	99	990	2	53	60	1	5020	383	44	485	13	78	51	9	4225	429	25	313	7	33	50	10	3235
0.8	1553	104	90	994	3	51	62	3	1285	92	76	845	2	49	58	1	1305	118	77	883	8	28	39	12	1436	101	92	945	2	51	57	1	4779	367	41	463	11	76	49	8	4033	400	23	299	6	32	49	8	3082
0.81	1477	98	85	945	2	49	58	3	1220	88	71	804	2	47	55	1	1243	109	75	837	8	26	36	12	1368	93	85	900	2	48	55	1	4536	353	39	440	11	72	47	7	3834	377	23	283	6	30	46	8	2923
0.82	1404	88	80	896	2	46	55	3	1157	82	65	764	2	44	52	1	1174	106	72	792	8	24	34	12	1293	91	79	854	2	45	52	1	4294	337	34	417	10	68	46	6	3636	353	22	266	5	29	44	7	2769
0.83	1328	81	79	842	2	44	53	2	1096	74	63	720	2	42	49	1	1110	99	71	745	7	23	32	11	1221	86	76	805	2	43	49	1	4055	319	34	394	10	64	43	6	3439	329	21	253	4	28	42	6	2614
0.84	1249	77	73	794	2	41	50	2	1033	68	62	675	2	39	47	0	1047	91	66	702	6	23	30	10	1153	77	73	757	2	40	46	1	3819	298	32	371	10	59	42	4	3233	313	19	238	3	27	40	6	2469
0.85	1173	70	71	742	2	38	46	2	968	64	58	633	2	36	44	0	979	88	60	660	4	23	28	10	1079	74	68	710	2	37	43	1	3588	271	30	348	10	55	39	4	3030	294	17	224	2	26	37	6	2318
0.86	1094	66	65	694	2	36	44	1	906	58	56	589	2	34	41	0	914	82	53	619	4	21	25	10	1004	72	62	664	2	35	40	1	3355	247	29	324	10	51	38	2	2833	270	16	209	2	25	34	6	2162
0.87	1016	61	59	645	2	33	41	1	840	55	54	545	2	31	38	0	851	74	49	575	4	19	24	9	934	65	58	616	2	32	37	1	3115	230	28	299	10	46	35	2	2630	251	16	193	2	23	31	6	2013
0.88	938	56	54	596	2	30	38	1	775	51	50	503	2	29	35	0	785	68	46	530	4	17	22	8	865	57	52	570	2	29	34	1	2871	216	24	276	10	42	32	2	2426	233	14	179	2	21	30	4	1859
0.89	861	50	52	544	2	27	34	1	707	50	45	462	2	26	32	0	725	57	41	487	3	17	22	6	790	55	49	521	2	27	32	0	2636	194	23	254	10	38	29	2	2230	208	12	163	1	20	28	3	1709
0.9	781	47	48	494	2	25	31	1	643	45	44	416	2	23	29	0	659	52	40	440	3	15	19	6	722	46	45	473	2	24	29	0	2407	166	18	234	9	34	26	2	2026	190	9	151	1	18	26	1	1557
0.91	705	41	44	444	2	22	29	0	579	40	41	373	2	21	26	0	594	46	38	394	3	13	18	5	652	40	40	426	2	21	26	0	2171	144	15	211	8	31	24	2	1825	169	9	136	1	16	24	1	1403
0.92	626	37	39	394	1	20	26	0	510	40	35	333	1	19	23	0	526	43	34	350	3	11	16	4	576	39	34	381	2	19	23	0	1935	123	15	186	6	28	21	2	1623	150	9	120	1	14	22	1	1244
0.93	545	35	36	343	1	18	22	0	445	37	30	292	1	17	20	0	459	39	27	309	2	10	15	2	504	34	27	336	2	16	20	0	1701	100	14	162	6	24	19	1	1413	138	8	104	1	12	19	1	1086
0.94	465	32	33	292	1	15	19	0	383	30	25	251	1	14	17	0	394	32	24	264	2	8	13	2	430	31	24	287	1	14	17	0	1466	77	12	139	5	21	16	1	1208	121	7	89	1	10	16	1	932
0.95	387	27	26	245	1	12	16	0	318	26	23	207	0	12	14	0	326	29	20	220	2	7	11	1	361	23	22	237	1	12	14	0	1230	56	9	117	3	18	14	0	1005	103	5	75	1	8	13	1	778
0.96	314	17	24	192	0	10	13	0	258	17	21	163	0	10	11	0	260	24	14	178	2	5	9	1	291	16	21	186	0	10	11	0	992	37	6	94	3	14	11	0	809	77	2	62	0	7	11	0	627
0.97	237	11	16	146	0	8	9	0	192	14	14	124	0	7	8	0	196	17	10	134	1	4	6	1	220	10	14	141	0	7	8	0	752	19	5	70	3	10	8	0	615	49	2	46	0	5	8	0	478
0.98	156	9	12	96	0	5	6	0	125	12	11	81	0	5	5	0	130	12	8	88	1	2	4	1	146	7	9	94	0	5	5	0	506	8	2	48	3	5	5	0	422	21	0	32	0	3	5	0	324
0.99	79	3	7	47	0	2	3	0	65	3	6	40	0	2	2	0	64	7	3	45	0	1	2	0	73	3	6	45	0	2	2	0	254	3	1	24	1	3	2	0	211	10	0	16	0	1	2	0	165
[truncated: 23 more columns]

## Sheet: 8_Non_signature_based_accuracy
Supplemental table 8: Correct and incorrect predictions from literature- and coexpression-based predictors
	PARMESAN consensus								PubTator3 consensus								PARMESAN indirect								PubTator3 indirect								PA4								P3A4								A4C (genes only)
Score quantile	Gene true positive	Gene false positive	Gene true negative	Gene false negative	Drug true positive	Drug false positive	Drug true negative	Drug false negative	Gene true positive	Gene false positive	Gene true negative	Gene false negative	Drug true positive	Drug false positive	Drug true negative	Drug false negative	Gene true positive	Gene false positive	Gene true negative	Gene false negative	Drug true positive	Drug false positive	Drug true negative	Drug false negative	Gene true positive	Gene false positive	Gene true negative	Gene false negative	Drug true positive	Drug false positive	Drug true negative	Drug false negative	Gene true positive	Gene false positive	Gene true negative	Gene false negative	Drug true positive	Drug false positive	Drug true negative	Drug false negative	Gene true positive	Gene false positive	Gene true negative	Gene false negative	Drug true positive	Drug false positive	Drug true negative	Drug false negative	Human true positive
0	5605	400	460	1604	31	41	371	4	4931	434	418	1571	210	22	1490	30	39979	2811	2358	23136	189	889	1519	158	25166	2313	1677	11526	225	579	1872	128	56969	3020	2584	36482	415	1630	2596	326	56923	3399	2052	27543	541	1274	3486	372	83734
0.01	5605	400	460	1604	31	41	371	4	4888	423	415	1555	209	21	1480	25	39586	2777	2335	22905	189	879	1505	156	24914	2291	1662	11409	223	573	1855	125	56402	2988	2566	36110	409	1616	2569	324	56362	3357	2034	27266	538	1259	3460	360	82931
0.02	5605	400	460	1604	31	41	371	4	4840	415	414	1536	206	21	1465	24	39186	2749	2317	22668	189	868	1488	156	24667	2261	1646	11293	222	566	1839	121	55835	2955	2545	35740	407	1598	2546	318	55816	3300	2018	26986	533	1246	3431	350	82129
0.03	5605	400	460	1604	31	41	371	4	4799	406	413	1516	206	20	1451	24	38797	2710	2287	22443	186	860	1475	152	24416	2239	1628	11179	220	560	1819	121	55264	2926	2517	35376	402	1582	2522	313	55245	3268	1999	26709	529	1232	3404	339	81329
0.04	5605	400	460	1604	31	41	371	4	4751	399	408	1502	203	20	1175	13	38403	2676	2261	22214	185	850	1446	152	24171	2209	1613	11062	219	553	1803	117	54689	2901	2495	35009	397	1567	2500	306	54682	3228	1977	26435	527	1216	3371	333	80503
0.05	5605	400	460	1604	31	41	371	4	4645	385	403	1487	202	19	1175	13	38004	2647	2242	21978	183	842	1442	152	23923	2182	1595	10948	218	546	1784	115	54134	2856	2477	34636	396	1547	2476	300	54112	3194	1961	26155	522	1203	3350	316	79702
0.06	5605	400	460	1604	31	41	371	4	4645	385	398	1472	200	19	1175	13	37608	2615	2228	21722	181	833	1427	150	23679	2152	1578	10828	215	541	1766	114	53560	2830	2464	34258	393	1530	2453	294	53543	3160	1941	25879	517	1190	3320	307	78904
0.07	5605	400	460	1604	31	41	371	4	4612	378	394	1448	198	18	1175	13	36994	2591	2207	21503	181	822	1412	148	23440	2116	1563	10716	215	533	1747	113	52993	2797	2441	33891	390	1512	2429	289	52978	3122	1925	25599	515	1173	3289	299	78112
0.08	5605	400	460	1604	31	41	371	4	4560	369	389	1441	195	18	1175	13	36790	2577	2192	21263	180	812	1212	120	23190	2091	1555	10592	212	528	1731	109	52428	2762	2419	33522	387	1495	2405	284	52413	3084	1910	25318	511	1159	3263	287	77304
0.09	5605	400	460	1604	31	41	371	4	4521	362	384	1426	192	17	1175	13	36403	2536	2175	21019	177	804	1212	120	22879	2056	1539	10476	211	521	1712	108	51860	2730	2404	33146	385	1476	2383	276	51847	3046	1890	25042	508	1144	3239	272	76494
0.1	5605	400	460	1604	31	41	371	4	4472	357	378	1412	192	17	1175	13	35965	2504	2148	20405	172	799	1212	120	22693	2038	1524	10359	211	513	1692	107	51291	2699	2380	32780	384	1457	2358	272	51282	3008	1870	24766	504	1130	3208	265	75692
0.11	5605	400	460	1604	31	41	371	4	4421	354	371	1356	152	7	1175	13	35619	2464	2148	20405	170	790	1212	120	22445	2012	1499	10249	209	507	1673	107	50722	2669	2366	32403	380	1440	2335	266	50715	2972	1858	24481	496	1120	3178	256	74882
0.12	5605	400	460	1604	31	41	371	4	4372	348	371	1356	152	7	1175	13	31442	2297	2137	20298	147	636	1212	120	22196	1986	1484	10135	207	501	1656	104	50155	2636	2351	32027	376	1424	2315	257	50139	2945	1842	24202	494	1104	3145	250	74081
0.13	5605	400	460	1604	31	41	371	4	4297	340	371	1356	152	7	1175	13	31442	2297	2117	20063	147	636	1212	120	21945	1962	1470	10017	207	493	1637	101	49586	2605	2331	31657	372	1408	2295	248	49579	2901	1823	23925	488	1091	3117	240	73269
0.14	5605	400	460	1604	31	41	371	4	4266	338	370	1341	152	7	1175	13	31442	2297	2090	19835	147	636	1212	120	21690	1933	1459	9896	205	487	1621	98	49013	2578	2312	31285	369	1390	2267	246	49000	2877	1803	23649	482	1079	3091	227	72453
0.15	5605	400	460	1604	31	41	371	4	4176	328	365	1323	152	7	1175	13	31442	2297	2070	19600	147	636	1212	120	21448	1908	1450	9772	203	481	1603	97	48440	2551	2288	30918	364	1375	2244	240	48416	2858	1793	23363	477	1066	3062	218	71640
0.16	5605	400	460	1604	31	41	371	4	4176	328	361	1310	152	7	1175	13	31442	2297	2053	19362	147	636	1212	120	21169	1880	1434	9657	202	474	1589	91	47869	2522	2271	30545	362	1356	2219	236	47842	2829	1777	23083	470	1055	3037	204	70838
0.17	5605	400	460	1604	31	41	371	4	4120	327	361	1290	152	7	1175	13	31442	2297	2035	19109	147	636	1212	120	20954	1854	1416	9543	202	466	1496	81	47292	2499	2250	30175	359	1339	2194	232	47267	2801	1763	22801	467	1040	3012	190	70028
0.18	5605	400	460	1604	31	41	371	4	4072	319	357	1271	152	7	1175	13	31442	2297	2015	18890	147	636	1212	120	20698	1827	1408	9416	201	459	1496	81	46727	2464	2226	29808	355	1322	2170	226	46695	2769	1746	22522	461	1028	2980	184	69214
0.19	5605	400	460	1604	31	41	371	4	4023	312	353	1258	152	7	1175	13	31442	2297	1883	15313	147	636	1212	120	20354	1801	1400	9295	200	452	1496	81	46161	2430	2204	29440	350	1307	2142	225	46123	2738	1724	22247	453	1017	2949	176	68388
0.2	5605	400	460	1604	31	41	371	4	3983	306	347	1240	152	7	1175	13	31442	2297	1883	15313	147	636	1212	120	20192	1789	1375	9188	199	444	1496	81	45598	2393	2185	29068	346	1290	2119	219	45553	2705	1697	21979	447	1005	2919	168	67573
0.21	5605	400	460	1604	31	41	371	4	3938	299	344	1228	152	7	1175	13	31442	2297	1883	15313	147	636	1207	118	19941	1768	1359	9072	198	437	1496	81	45023	2369	2164	28698	344	1272	2096	213	44986	2669	1679	21701	445	989	2888	160	66751
0.22	5605	400	460	1604	31	41	371	4	3851	287	339	1209	152	7	1171	13	31108	2268	1883	15313	147	636	1191	117	19624	1745	1345	8953	196	431	1482	78	44443	2349	2145	28327	339	1256	2069	210	44408	2643	1668	21416	441	975	2856	154	65920
0.23	5605	400	460	1604	31	41	371	4	3844	287	338	1194	152	7	1159	12	30714	2234	1883	15313	147	636	1176	114	19424	1724	1334	8825	193	424	1464	76	43865	2327	2122	27959	336	1239	2044	206	43838	2610	1645	21143	434	964	2824	147	65097
0.24	5605	400	460	1604	31	41	371	4	3786	284	338	1174	152	7	1137	11	30305	2211	1883	15313	147	636	1165	110	18363	1665	1317	8717	191	420	1447	73	43295	2297	2099	27591	334	1220	2026	195	43268	2577	1627	20865	429	951	2791	141	64284
0.25	5605	400	460	1604	31	41	371	4	3716	275	333	1135	152	7	1001	10	29907	2186	1883	15313	147	636	1151	107	18363	1665	1299	8603	187	409	1427	71	42716	2276	2080	27220	332	1202	2004	188	42692	2550	1599	20597	426	935	2761	133	63458
0.26	5605	400	460	1604	31	41	371	4	3680	271	333	1135	152	7	1001	10	29439	2164	1883	15313	147	636	1136	103	18363	1665	1284	8485	187	407	1414	66	42149	2243	2058	26851	328	1186	1978	185	42119	2519	1587	20314	418	925	2728	127	62645
0.27	5605	400	460	1604	31	41	371	4	3643	266	332	1118	152	7	1001	10	29092	2135	1883	15313	147	636	1116	100	18363	1665	1269	8369	186	400	1396	64	41574	2218	2039	26479	325	1168	1950	183	41545	2490	1571	20034	411	914	2694	123	61823
0.28	5605	400	460	1604	31	41	371	4	3601	262	320	1096	152	7	1001	10	27670	2081	1883	15313	147	629	1109	99	18144	1641	1259	8247	184	395	1377	63	41000	2192	2023	26105	319	1154	1924	180	40962	2470	1560	19749	405	902	2657	121	61000
0.29	5605	400	460	1604	31	41	371	4	2441	165	318	1069	152	7	1001	10	27670	2081	1883	15313	145	621	1032	81	17888	1622	1246	8122	181	386	1333	61	40433	2159	2001	25736	315	1137	1902	173	40388	2441	1543	19470	398	891	2626	113	60177
0.3	5604	399	460	1604	31	41	371	4	2441	165	318	1069	152	7	1001	10	27670	2081	1883	15313	142	613	1032	81	17635	1600	1231	8009	181	380	1333	61	39860	2132	1985	25361	313	1119	1876	170	39805	2421	1530	19187	394	877	2593	108	59361
0.31	5524	394	460	1604	31	41	371	4	2441	165	315	1058	152	7	1001	10	27458	2067	1883	15313	141	603	1032	81	17393	1568	1220	7887	177	378	1320	60	39280	2113	1957	24999	311	1100	1851	165	39230	2392	1513	18908	387	866	2559	103	58541
0.32	5441	391	460	1604	31	41	371	4	2441	165	308	1042	151	7	1001	10	27063	2034	1883	15313	140	593	1032	81	17148	1538	1208	7743	177	370	1301	59	38707	2086	1932	24633	308	1083	1824	163	38653	2366	1491	18634	382	852	2526	98	57711
0.33	5361	385	460	1604	31	41	371	4	2441	165	299	1009	149	7	1001	10	26662	2006	1872	15208	139	580	1032	81	16905	1506	1197	7633	165	327	1281	59	38129	2064	1907	24267	305	1065	1797	161	38076	2340	1471	18358	377	839	2491	94	56891
0.34	5279	380	460	1604	31	41	371	4	2441	165	299	1009	146	6	994	9	26263	1979	1851	14975	137	574	1026	81	16653	1483	1180	7524	165	327	1260	59	37560	2033	1898	23886	298	1052	1770	159	37496	2317	1446	18087	374	824	2458	88	56064
0.35	5208	367	460	1604	31	41	371	4	2441	165	296	996	145	4	977	9	25491	1938	1837	14734	136	564	1009	80	16395	1466	1170	7412	165	327	1244	56	36985	2008	1871	23522	291	1038	1740	159	36923	2286	1427	17810	369	811	2425	83	55230
0.36	5125	361	460	1604	31	41	371	4	2441	165	292	979	145	4	964	8	25453	1933	1811	14504	126	510	993	80	16141	1446	1155	7235	165	327	1219	53	36405	1988	1846	23156	289	1020	1713	157	36352	2254	1407	17534	361	801	2390	79	54398
0.37	5048	355	460	1604	31	41	371	4	2441	165	289	964	142	4	839	8	25060	1898	1789	14270	126	510	975	78	15789	1420	1144	7151	165	327	1209	51	35822	1971	1840	22772	284	1004	1686	155	35791	2212	1392	17253	357	787	2314	73	53567
0.38	4969	347	460	1604	31	41	371	4	2441	165	282	950	138	4	839	8	24659	1871	1774	14032	126	510	963	77	15631	1406	1136	6996	165	327	1189	51	35252	1941	1818	22403	282	986	1660	152	35213	2187	1372	16976	351	774	2314	73	52735
0.39	4890	341	460	1604	31	41	371	4	2441	165	275	937	138	4	839	8	24269	1833	1753	13681	126	510	950	73	15380	1382	1127	6927	164	327	1170	50	34677	1916	1800	22030	275	973	1631	152	34628	2168	1354	16699	345	762	2283	70	51899
0.4	4782	331	460	1604	31	41	371	4	2441	165	177	444	118	4	839	8	23859	1815	1740	13556	126	510	917	68	15135	1352	1121	6789	162	320	1147	46	34102	1891	1790	21650	269	958	1602	151	34059	2134	1338	16419	339	750	2247	68	51076
0.41	4707	327	460	1604	31	41	371	4	2441	165	177	444	118	4	839	8	23461	1785	1681	12064	126	510	917	68	14883	1330	1086	6033	161	313	1134	46	33528	1866	1774	21275	263	944	1573	151	33485	2105	1318	16143	333	738	2211	65	50245
0.42	4621	314	460	1604	31	41	371	4	2441	165	177	444	118	4	839	8	23044	1764	1681	12064	125	500	906	67	14628	1310	1086	6033	160	306	1114	46	32957	1837	1758	20900	260	926	1548	147	32907	2080	1304	15861	327	726	2176	62	49412
0.43	4577	311	460	1604	31	41	371	4	2441	165	177	444	118	4	839	8	22653	1737	1681	12064	123	492	892	64	14380	1283	1086	6033	158	300	1095	45	32379	1815	1741	20527	257	909	1526	140	32335	2049	1287	15582	322	713	2140	59	48585
0.44	3939	271	460	1604	31	41	367	4	2441	165	177	444	118	4	839	8	22245	1704	1681	12064	121	483	876	63	14126	1262	1086	6033	157	293	1078	42	31810	1784	1723	20154	253	892	1497	139	31748	2032	1273	15300	316	700	2107	54	47752
0.45	3939	271	460	1604	31	41	359	4	2441	165	177	444	118	4	828	8	21863	1672	1681	12064	120	472	859	63	13880	1233	1086	6033	155	287	1059	41	31228	1766	1706	19780	251	874	1472	135	31171	2006	1262	15015	313	685	2069	53	46920
0.46	3939	271	460	1604	31	41	355	3	2441	165	177	444	118	4	813	7	21450	1657	1681	12064	118	463	841	57	13638	1201	1086	6033	154	280	1040	40	30651	1743	1687	19409	246	858	1447	131	30593	1981	1248	14733	308	672	2033	50	46078
0.47	3939	271	460	1596	31	41	348	3	2441	165	177	444	118	4	753	6	21049	1630	1661	11851	114	457	832	57	13387	1177	1076	5922	153	273	1020	40	30076	1718	1671	19034	241	843	1427	122	30016	1955	1236	14449	302	660	1998	47	45244
0.48	3939	271	455	1563	31	41	342	2	2441	165	177	444	117	4	753	6	20648	1603	1640	11617	111	437	816	56	13138	1151	1057	5808	153	264	1000	40	29508	1686	1650	18664	235	828	1403	116	29444	1923	1219	14170	296	648	1962	44	44413
0.49	3939	271	451	1528	31	41	336	2	2441	165	177	444	114	4	753	6	20248	1569	1625	11374	111	437	801	54	12885	1124	1039	5695	151	259	982	38	28927	1667	1635	18289	228	815	1378	112	28866	1898	1205	13888	291	635	1926	42	43571
0.5	3939	271	442	1498	31	41	320	2	2441	165	177	444	112	3	753	6	19851	1544	1610	11137	109	430	785	53	12636	1103	1027	5574	150	252	962	38	28354	1640	1620	17913	223	799	1351	110	28297	1864	1189	13608	286	621	1872	42	42735
0.51	3932	270	438	1463	31	41	320	2	2441	165	177	444	110	3	739	6	19453	1514	1590	10902	107	421	769	53	12391	1074	1014	5455	146	235	944	36	27780	1615	1596	17546	220	782	1324	108	27729	1829	1178	13324	280	609	1849	41	41897
0.52	3848	268	432	1429	31	41	314	2	2412	163	177	444	103	3	672	6	19052	1485	1559	10302	104	413	755	50	12143	1047	1002	5335	146	235	925	35	27216	1579	1585	17167	214	768	1297	106	27157	1798	1162	13044	276	595	1817	35	41051
0.53	3769	262	429	1395	31	41	298	2	2363	159	177	444	103	3	672	6	18655	1456	1559	10302	102	403	740	48	11888	1027	988	5217	146	232	905	35	26649	1546	1565	16796	212	749	1270	103	26575	1776	1143	12767	272	581	1781	32	40211
0.54	3690	255	422	1351	31	41	298	2	2313	155	177	444	103	3	672	6	18255	1428	1549	10178	99	397	726	45	11635	1005	973	5089	143	227	885	35	26077	1518	1543	16427	212	729	1242	102	26004	1744	1125	12489	268	567	1743	32	39368
0.55	3604	249	420	1326	31	41	296	2	2265	149	177	444	101	3	672	6	17852	1403	1524	9948	94	391	710	45	11383	982	953	4988	139	223	865	35	25499	1496	1517	16063	206	714	1218	97	25433	1712	1106	12212	265	552	1707	29	38527
0.56	3532	241	414	1291	31	41	285	2	2216	144	177	444	99	3	663	6	17452	1376	1496	9702	94	380	697	41	11133	958	936	4873	134	220	847	33	24928	1467	1497	15692	200	700	1192	94	24862	1680	1085	11937	263	536	1670	27	37697
0.57	3452	236	410	1257	31	40	283	2	2168	139	177	444	91	3	647	6	17057	1343	1480	9482	93	370	680	41	10880	936	922	4755	132	214	828	32	24356	1439	1474	15324	192	687	1164	92	24282	1656	1064	11662	258	522	1634	25	36848
0.58	3359	228	405	1223	31	39	216	0	2117	133	177	444	91	3	612	5	16668	1304	1454	9060	93	360	663	41	10633	908	915	4630	130	208	809	31	23788	1407	1459	14949	189	670	1138	89	23715	1620	1051	11379	253	509	1596	24	36008
0.59	3118	211	396	1175	30	38	216	0	2064	131	177	444	91	3	612	5	16266	1278	1447	9004	89	353	651	36	10379	887	892	4346	128	200	790	30	23222	1373	1441	14576	182	656	1114	84	23136	1596	1037	11097	252	492	1558	24	35159
0.6	3118	211	391	1161	30	36	216	0	2018	127	177	444	90	3	603	5	15874	1242	1428	8769	86	345	635	36	10123	868	892	4346	124	197	774	26	22656	1339	1423	14203	179	639	1089	80	22570	1559	1016	10822	249	477	1519	24	34323
0.61	3118	211	379	1134	30	35	216	0	1965	125	177	444	87	3	588	5	15483	1205	1408	8535	85	335	619	35	9874	843	884	4265	122	191	756	24	22096	1300	1402	13834	174	623	1062	77	21998	1527	998	10544	246	462	1481	24	33481
0.62	3052	207	370	1104	29	34	216	0	1622	102	177	444	85	3	563	5	15094	1166	1387	8299	81	329	603	34	9619	823	865	4152	118	187	737	23	21518	1278	1377	13468	170	607	1038	72	21431	1490	980	10266	239	451	1444	22	32641
0.63	2973	200	328	820	28	32	216	0	1622	102	177	444	81	3	557	5	14697	1135	1369	8064	80	319	588	32	9364	803	852	4033	116	181	718	22	20941	1255	1361	13093	162	595	1010	71	20858	1461	963	9987	234	437	1407	19	31794
0.64	2891	196	328	820	28	32	216	0	1622	102	177	444	80	3	542	5	14313	1091	1351	7827	78	310	576	28	9114	778	837	3913	114	175	698	22	20370	1226	1332	12732	156	580	984	68	20284	1432	943	9711	214	426	1372	17	30948
0.65	2809	191	328	820	27	30	216	0	1622	102	177	444	77	3	515	5	13910	1066	1325	7598	78	299	560	27	8864	753	813	3808	113	168	678	22	19803	1193	1313	12360	151	565	957	66	19723	1390	926	9432	211	424	1333	17	30104
0.66	2729	187	328	820	24	30	216	0	1622	102	177	444	76	3	512	5	13508	1040	1308	7360	78	288	544	26	8616	727	802	3687	111	162	658	22	19244	1152	1293	11989	145	550	930	63	19159	1350	910	9152	204	413	1297	15	29251
0.67	2595	175	328	820	24	30	216	0	1622	102	177	444	70	3	496	5	13119	1002	1285	7128	77	279	531	22	8363	705	788	3524	108	157	639	21	18672	1124	1271	11621	140	535	899	61	18598	1308	894	8872	198	401	1259	14	28406
0.68	2572	172	328	820	24	27	212	0	1615	102	177	444	70	3	473	5	12723	970	1256	6851	75	270	515	21	8113	680	778	3447	103	154	619	21	18104	1092	1246	11255	135	519	880	55	18043	1260	877	8593	192	389	1219	14	27557
0.69	2493	164	328	820	24	27	205	0	1567	96	177	439	69	3	467	4	12329	936	1231	6672	74	260	500	20	7861	657	763	3330	102	147	599	21	17533	1063	1218	10892	133	501	853	53	17483	1217	858	8316	186	376	1182	14	26702
0.7	2413	160	328	820	23	27	197	0	1515	94	175	421	66	3	450	4	11929	908	1209	6439	71	252	484	19	7606	637	745	3216	99	142	579	21	16969	1026	1193	10527	129	484	824	52	16907	1189	840	8038	184	360	1143	14	25849
0.71	2334	153	324	801	22	26	192	0	1458	92	171	405	64	2	425	4	11533	876	1186	6207	70	242	468	18	7355	614	726	3103	97	136	559	21	16409	988	1161	10168	125	468	798	49	16346	1147	826	7756	179	347	1105	14	25009
0.72	2230	144	314	772	21	17	185	0	1408	89	167	390	63	2	421	4	11138	843	1160	5978	68	234	452	17	7098	596	716	2980	91	132	539	21	15843	954	1135	9803	119	453	773	45	15784	1106	812	7474	172	336	1068	12	24162
0.73	2176	139	308	737	21	17	177	0	1239	76	163	374	59	2	402	4	10734	819	1133	5750	64	227	437	16	6846	573	696	2869	86	131	519	21	15273	924	1101	9447	114	438	753	36	15216	1071	793	7197	167	323	1031	10	23317
0.74	2098	132	301	705	21	17	168	0	1239	76	156	361	58	2	388	4	10335	790	1109	5519	63	217	421	15	6599	545	674	2759	82	127	499	21	14698	899	1064	9093	113	418	726	33	14664	1019	780	6914	163	309	993	10	22470
0.75	2017	127	295	675	21	17	146	0	1239	76	150	347	56	2	370	4	9934	763	1078	5295	62	207	404	15	6342	527	653	2647	80	121	480	20	14136	861	1024	8742	109	402	699	31	14100	980	764	6634	156	297	954	10	21623
0.76	1935	123	286	639	21	17	146	0	1209	75	144	333	51	1	361	4	9530	739	1046	5072	62	196	387	15	6095	500	633	2535	75	118	461	19	13563	834	996	8380	106	385	673	28	13535	942	743	6360	142	293	916	10	20770
0.77	1857	115	266	543	21	17	146	0	1161	72	138	318	51	1	346	3	9127	714	1032	4831	59	189	370	15	5848	472	611	2425	72	113	442	18	13002	795	967	8018	102	368	648	24	12969	905	722	6085	139	278	878	9	19913
0.78	1776	110	266	543	20	14	145	0	1108	70	108	238	50	1	331	3	8730	683	1003	4605	57	180	354	15	5592	453	589	2315	69	108	423	17	12432	765	941	7653	97	353	621	22	12405	866	706	5805	132	267	840	8	19061
0.79	1694	107	266	543	20	14	139	0	1004	66	108	238	47	1	312	3	8336	650	980	4373	51	175	339	13	5336	434	571	2201	67	102	404	16	11871	726	900	7304	94	335	593	20	11839	828	691	5524	128	253	802	8	18205
0.8	1610	105	255	521	19	14	132	0	1004	66	108	238	45	1	301	3	7944	614	959	4139	50	165	323	12	5096	399	545	2095	64	96	384	16	11296	700	860	6953	89	320	567	17	11279	785	665	5254	126	237	764	7	17358
0.81	1532	97	240	496	18	13	125	0	951	62	108	238	42	1	285	3	7537	593	932	3912	47	158	306	12	4843	378	531	1977	62	90	366	14	10727	671	835	6587	84	304	540	15	10711	750	639	4984	119	226	726	7	16507
0.82	1457	86	230	466	16	13	118	0	904	61	108	238	40	1	270	3	7136	566	908	3681	45	149	292	10	4587	359	514	1862	60	84	346	14	10167	631	796	6236	79	289	511	15	10142	716	625	4702	112	214	687	7	15655
0.83	1377	81	221	413	15	13	112	0	843	57	105	233	38	1	256	2	6741	533	884	3450	43	140	277	8	4331	340	493	1751	59	77	326	14	9603	595	753	5888	76	271	483	13	9576	678	611	4420	106	202	650	6	14795
0.84	1297	75	214	406	15	11	102	0	803	55	102	216	36	1	241	2	6350	496	851	3228	42	130	261	7	4072	324	459	1653	55	73	308	12	9044	554	705	5545	75	252	455	12	9013	638	578	4157	98	190	611	6	13936
0.85	1218	66	201	378	14	11	99	0	738	50	97	200	33	1	225	2	5955	463	817	3007	37	124	245	6	3817	304	437	1543	53	67	289	11	8464	534	667	5193	71	235	427	11	8444	604	554	3885	96	176	573	5	13087
0.86	1138	62	193	350	9	10	91	0	702	48	89	189	31	1	210	2	5551	439	779	2789	34	117	229	5	3564	283	419	1429	52	60	270	10	7895	503	624	4845	62	224	400	9	7881	564	534	3609	92	162	536	4	12222
0.87	1061	54	184	317	9	10	86	0	651	46	81	162	29	1	195	2	5154	407	748	2566	34	106	213	5	3307	265	390	1326	49	55	251	9	7321	476	586	4492	58	207	371	8	7303	538	516	3331	83	153	497	4	11363
0.88	980	49	174	291	9	10	79	0	601	42	78	160	26	1	180	2	4752	382	710	2349	32	97	196	5	3052	245	366	1217	46	50	233	7	6761	437	549	4139	56	189	342	8	6736	502	479	3072	72	145	460	3	10499
0.89	897	46	164	261	9	9	72	0	553	37	74	142	24	1	165	2	4360	346	678	2126	32	86	180	4	2796	226	335	1117	42	46	215	5	6190	408	513	3784	55	170	315	6	6166	469	442	2813	66	133	421	3	9629
0.9	816	41	156	232	7	9	66	0	502	34	68	130	23	0	150	2	3969	310	632	1917	27	80	164	3	2537	210	308	1012	37	43	195	5	5617	381	478	3428	49	155	286	6	5608	424	406	2553	60	121	383	2	8761
0.91	733	38	143	206	6	9	58	0	450	32	60	119	20	0	134	2	3570	281	588	1706	24	73	149	2	2280	193	281	907	32	40	177	3	5060	339	435	3081	46	138	259	4	5044	385	374	2289	51	112	345	2	7891
0.92	649	37	135	175	5	8	53	0	399	30	54	105	18	0	120	1	3173	250	530	1509	24	62	132	2	2030	168	249	807	29	35	158	2	4488	311	389	2736	42	121	229	4	4479	346	337	2030	43	102	306	2	7022
0.93	569	31	121	150	4	6	46	0	350	25	48	91	16	0	105	1	2771	224	487	1297	22	52	116	1	1785	138	223	701	24	32	139	1	3918	281	345	2389	35	108	200	4	3909	313	297	1774	38	89	268	2	6145
0.94	489	25	104	128	4	6	39	0	299	22	38	81	13	0	90	1	2374	193	434	1095	19	45	99	1	1521	127	186	606	21	27	119	1	3356	243	309	2035	31	91	171	4	3342	277	250	1525	34	74	229	2	5271
0.95	407	21	87	106	4	4	33	0	248	20	29	70	11	0	75	1	1981	158	374	900	17	36	82	1	1267	106	153	507	15	25	99	1	2783	216	257	1696	25	77	144	2	2777	239	196	1283	25	65	191	1	4397
0.96	328	15	70	85	3	3	26	0	199	15	22	57	9	0	59	1	1597	114	300	719	15	28	67	0	1016	83	115	413	11	21	79	1	2214	185	217	1345	19	62	114	2	2199	213	138	1045	19	53	153	1	3521
0.97	247	10	51	65	3	2	19	0	149	11	13	46	6	0	45	0	1198	85	247	517	12	20	50	0	764	60	72	324	8	16	59	1	1638	161	188	983	14	47	86	1	1635	174	101	786	11	43	114	1	2641
0.98	166	5	32	45	1	2	13	0	98	9	9	30	4	0	30	0	801	54	177	332	8	13	33	0	502	47	43	221	5	11	40	0	1077	122	133	648	4	36	58	0	1077	129	64	527	6	30	77	0	1761
0.99	81	4	14	24	0	1	6	0	48	5	3	16	2	0	15	0	402	25	97	157	3	7	16	0	254	20	15	117	0	8	20	0	521	78	76	314	0	20	29	0	547	56	29	266	2	16	38	0	880
[truncated: 7 more columns]

## Sheet: 9_DF1_A4C_linked_accuracy
Supplemental table 9: Correct and incorrect predictions from coexpression-linked signature-based predictors
	SA4 default								SA4 ARCHS4-only								SA4 Mouse								SA4 Target-down								CMA4 default								CMA4 shRNA-only								CMA4 MCF7
Quantile |score|	Gene true positive	Gene false positive	Gene true negative	Gene false negative	Drug true positive	Drug false positive	Drug true negative	Drug false negative	Gene true positive	Gene false positive	Gene true negative	Gene false negative	Drug true positive	Drug false positive	Drug true negative	Drug false negative	Gene true positive	Gene false positive	Gene true negative	Gene false negative	Drug true positive	Drug false positive	Drug true negative	Drug false negative	Gene true positive	Gene false positive	Gene true negative	Gene false negative	Drug true positive	Drug false positive	Drug true negative	Drug false negative	Gene true positive	Gene false positive	Gene true negative	Gene false negative	Drug true positive	Drug false positive	Drug true negative	Drug false negative	Gene true positive	Gene false positive	Gene true negative	Gene false negative	Drug true positive	Drug false positive	Drug true negative	Drug false negative	Gene true positive
0	27492	1673	777	12548	144	710	1154	162	23030	1554	760	11564	140	705	1070	152	21919	1628	781	12366	172	400	495	195	26636	1658	798	12857	148	792	1157	164	16961	1498	720	6114	423	841	671	198	16234	1605	361	2742	143	421	602	156	18933
0.01	27213	1661	770	12422	142	704	1147	156	22795	1544	755	11446	140	697	1060	150	21700	1612	778	12238	170	397	490	194	26364	1648	791	12728	144	787	1150	158	16791	1484	712	6054	422	830	665	196	16071	1590	358	2714	140	419	597	154	18744
0.02	26929	1653	769	12290	142	695	1140	150	22565	1528	748	11330	139	690	1051	147	21487	1590	774	12111	168	393	486	191	26096	1633	783	12599	142	780	1146	149	16621	1469	707	5991	420	819	660	192	15904	1579	357	2684	137	416	590	153	18551
0.03	26651	1640	765	12161	142	687	1131	146	22335	1512	744	11211	138	682	1039	147	21267	1574	770	11982	165	390	481	189	25825	1621	774	12472	141	771	1135	147	16454	1452	704	5925	417	810	652	191	15736	1568	355	2655	132	416	585	151	18353
0.04	26373	1626	752	12040	141	679	1123	141	22106	1495	737	11094	138	674	1027	147	21048	1558	760	11862	163	387	476	187	25553	1610	765	12344	138	765	1124	145	16283	1438	700	5861	416	798	648	187	15567	1559	354	2625	128	414	578	150	18160
0.05	26095	1612	743	11916	139	673	1111	140	21873	1482	729	10979	137	666	1018	143	20829	1541	754	11736	162	382	473	183	25283	1597	756	12217	136	757	1113	142	16110	1426	699	5794	414	787	643	183	15402	1545	349	2599	125	411	575	146	17965
0.06	25818	1598	738	11788	138	665	1098	139	21646	1463	723	10862	137	658	1012	137	20605	1530	746	11613	160	378	468	181	25018	1579	750	12086	135	749	1101	141	15943	1409	695	5729	410	779	639	178	15236	1533	346	2571	123	408	570	143	17774
0.07	25540	1584	733	11660	137	658	1090	134	21412	1452	715	10747	135	651	1003	134	20377	1522	740	11487	157	375	461	181	24749	1565	741	11959	135	740	1091	138	15768	1399	687	5669	408	768	633	176	15069	1522	345	2541	118	407	564	141	17583
0.08	25259	1573	730	11529	137	649	1079	132	21179	1439	705	10633	134	644	994	131	20154	1510	732	11364	156	371	456	179	24484	1547	735	11828	134	731	1082	134	15606	1377	682	5606	406	757	625	175	14904	1508	341	2514	116	403	560	138	17391
0.09	24983	1558	719	11407	137	641	1071	127	20952	1420	696	10519	133	636	985	127	19933	1495	728	11236	154	367	450	178	24223	1525	730	11696	132	724	1072	131	15435	1363	675	5544	401	750	618	173	14744	1490	335	2489	113	401	554	136	17198
0.1	24710	1539	712	11281	135	634	1059	126	20725	1401	688	10404	132	629	975	125	19714	1479	722	11111	153	362	446	175	23955	1510	725	11565	129	717	1063	126	15267	1346	669	5482	394	744	611	171	14580	1475	330	2463	111	397	548	135	17005
0.11	24434	1523	708	11152	135	625	1051	121	20500	1380	678	10291	132	620	968	120	19493	1464	719	10982	151	358	442	172	23692	1490	717	11436	128	709	1053	123	15098	1331	660	5423	390	735	608	166	14418	1459	326	2436	108	394	541	133	16815
0.12	24157	1509	699	11027	133	619	1040	118	20277	1357	668	10177	132	612	960	116	19275	1447	717	10853	150	354	438	170	23423	1476	705	11312	127	701	1045	118	14925	1319	656	5358	386	727	601	164	14265	1434	322	2409	107	390	536	131	16625
0.13	23883	1491	695	10898	130	613	1035	110	20047	1341	660	10062	131	605	951	113	19053	1433	708	10730	148	350	433	168	23148	1468	696	11184	126	692	1037	113	14760	1300	652	5294	382	718	596	160	14111	1409	321	2379	104	387	533	127	16434
0.14	23609	1473	687	10773	129	606	1026	106	19816	1327	654	9945	130	597	940	111	18834	1417	704	10603	146	346	426	168	22879	1454	684	11060	124	685	1027	109	14595	1280	643	5235	377	710	592	156	13953	1389	320	2349	102	383	528	124	16242
0.15	23327	1464	677	10650	129	597	1014	105	19591	1306	652	9824	129	590	933	106	18617	1398	700	10475	146	341	421	166	22612	1438	678	10929	123	676	1017	106	14421	1269	636	5173	374	701	585	154	13788	1375	317	2321	101	379	523	122	16046
0.16	23042	1457	670	10523	129	589	1005	101	19362	1289	645	9707	127	583	925	102	18395	1385	691	10353	144	337	415	165	22339	1428	672	10799	122	668	1006	104	14241	1265	628	5113	370	692	578	152	13624	1361	312	2295	100	374	517	120	15852
0.17	22762	1445	665	10395	127	582	994	99	19130	1275	635	9594	127	575	917	98	18172	1372	688	10224	142	333	409	164	22061	1423	665	10669	120	661	995	102	14074	1247	626	5047	370	679	574	148	13459	1348	309	2267	98	370	510	119	15661
0.18	22489	1427	660	10267	124	577	983	96	18902	1257	629	9477	125	568	907	95	17953	1356	680	10101	142	327	402	164	21792	1409	659	10538	119	652	986	98	13910	1227	619	4985	367	670	567	146	13293	1335	309	2236	97	366	504	118	15472
0.19	22210	1414	651	10143	121	571	972	94	18681	1232	615	9368	124	561	902	88	17734	1339	669	9980	140	324	398	161	21517	1401	650	10411	118	644	974	96	13740	1212	610	4926	362	662	561	143	13127	1323	308	2206	95	362	499	115	15289
0.2	21934	1398	640	10020	118	565	961	92	18447	1220	608	9251	123	553	892	86	17517	1321	662	9856	138	320	393	159	21240	1395	646	10278	116	636	963	94	13565	1202	602	4865	359	652	553	142	12962	1309	303	2180	94	357	493	114	15098
0.21	21658	1383	634	9893	115	560	949	91	18210	1212	600	9136	122	546	884	82	17295	1307	653	9733	136	316	389	156	20967	1386	637	10151	115	628	951	93	13402	1181	598	4801	355	644	548	139	12800	1293	299	2153	93	353	486	113	14906
0.22	21387	1362	628	9766	114	552	940	87	17975	1201	590	9023	121	538	875	78	17079	1288	644	9611	133	313	384	154	20701	1369	630	10021	113	620	942	89	13233	1165	589	4742	348	638	542	136	12637	1278	296	2125	91	349	480	112	14721
0.23	21108	1349	625	9636	113	545	930	84	17739	1191	579	8911	120	531	864	77	16858	1273	640	9483	132	309	379	153	20439	1348	621	9894	111	613	933	84	13060	1154	584	4678	343	631	534	135	12478	1258	294	2096	90	345	474	110	14542
0.24	20833	1333	617	9510	111	538	918	82	17512	1172	561	8805	119	523	854	75	16631	1265	636	9356	131	304	374	151	20172	1332	617	9761	110	605	921	83	12889	1140	575	4619	342	619	528	133	12316	1242	290	2069	88	341	468	108	14355
0.25	20562	1312	606	9388	108	533	908	79	17278	1160	549	8694	117	517	845	72	16406	1254	625	9235	130	299	371	147	19903	1318	609	9632	109	596	911	80	12717	1127	564	4562	336	612	523	129	12152	1227	285	2042	86	337	464	105	14164
0.26	20287	1295	600	9261	108	524	897	77	17042	1150	534	8586	116	510	834	71	16184	1241	618	9111	129	295	369	142	19631	1307	600	9505	108	588	900	78	12553	1107	557	4500	331	605	518	125	11988	1213	283	2013	86	332	458	103	13976
0.27	20013	1278	591	9136	106	518	886	75	16810	1137	528	8469	116	501	824	68	15969	1221	615	8983	128	290	362	142	19358	1297	592	9376	106	580	891	74	12381	1094	547	4442	324	599	512	123	11829	1194	281	1984	83	329	453	101	13791
0.28	19731	1268	583	9011	104	511	876	72	16574	1127	517	8356	115	494	815	65	15745	1209	608	8858	125	287	355	142	19087	1285	586	9246	105	572	878	73	12209	1082	544	4377	321	589	504	122	11659	1185	278	1956	81	325	447	99	13607
0.29	19450	1257	577	8884	101	506	865	70	16335	1120	508	8242	113	487	804	64	15525	1193	593	8742	125	281	349	141	18816	1273	581	9114	103	565	867	71	12034	1072	534	4318	314	584	497	120	11494	1172	270	1933	80	321	442	96	13420
0.3	19168	1248	573	8755	99	499	851	70	16099	1110	498	8129	111	481	795	61	15308	1175	584	8619	124	277	344	139	18546	1260	572	8987	103	555	858	67	11870	1051	525	4259	304	581	492	116	11339	1148	264	1908	78	317	437	94	13237
0.31	18889	1235	564	8630	98	491	841	67	15862	1101	488	8016	108	475	785	58	15093	1155	573	8499	122	273	338	138	18278	1245	566	8856	100	549	850	62	11699	1038	523	4193	302	570	486	114	11178	1131	262	1879	75	314	431	92	13058
0.32	18612	1220	560	8501	97	484	832	63	15629	1088	479	7901	106	469	774	57	14873	1139	569	8371	120	269	331	138	18016	1224	560	8726	99	540	837	61	11529	1023	517	4130	297	563	479	112	11016	1115	258	1852	74	310	425	91	12870
0.33	18338	1203	552	8376	96	476	822	60	15393	1078	467	7790	106	460	767	52	14660	1117	564	8245	117	266	326	136	17746	1211	552	8597	96	534	825	60	11357	1011	514	4065	295	552	471	111	10851	1101	255	1824	73	305	422	86	12688
0.34	18066	1183	546	8249	95	469	812	57	15164	1062	454	7680	103	455	758	49	14441	1100	557	8120	115	263	322	134	17482	1192	539	8473	94	527	813	59	11190	993	508	4003	289	545	463	111	10687	1087	252	1796	72	300	417	83	12501
0.35	17791	1166	537	8124	91	464	802	54	14926	1054	442	7569	103	446	747	47	14238	1068	552	7994	112	260	317	132	17214	1177	531	8345	93	518	801	58	11019	979	502	3940	288	534	457	108	10525	1070	247	1770	70	297	411	82	12310
0.36	17521	1145	532	7996	89	458	790	52	14694	1040	434	7453	102	439	739	43	14019	1051	545	7869	111	255	313	129	16955	1153	522	8217	91	511	792	54	10858	956	488	3886	286	523	450	106	10362	1055	240	1746	68	293	403	82	12127
0.37	17247	1127	523	7872	86	452	781	48	14462	1026	421	7343	100	432	729	41	13796	1039	543	7740	111	249	308	127	16687	1138	510	8093	87	505	782	50	10689	940	483	3823	283	513	446	102	10208	1031	240	1715	66	289	398	80	11937
0.38	16968	1114	513	7749	85	445	773	43	14230	1012	413	7228	99	425	718	40	13579	1020	529	7622	111	244	302	126	16423	1119	497	7969	87	496	770	49	10521	924	478	3759	282	502	438	101	10051	1009	238	1686	66	284	391	79	11750
0.39	16687	1104	509	7619	85	436	762	41	13995	1001	402	7116	97	419	708	38	13369	995	522	7498	110	239	295	126	16160	1099	488	7842	87	487	760	46	10353	907	470	3699	279	492	431	99	9885	997	236	1657	65	279	386	76	11556
0.4	16416	1083	501	7494	83	429	751	39	13762	988	397	6997	96	411	698	35	13149	979	517	7371	109	234	290	124	15895	1081	480	7713	86	478	748	45	10193	882	467	3633	278	480	424	97	9721	982	231	1631	63	275	380	75	11362
0.41	16140	1067	493	7369	81	423	738	39	13524	981	389	6882	94	405	688	33	12939	954	513	7244	107	231	284	123	15627	1067	474	7583	85	470	736	43	10034	857	458	3574	275	471	417	96	9553	972	227	1604	60	273	373	74	11174
0.42	15864	1052	483	7246	81	414	726	37	13286	973	381	6767	93	397	677	32	12721	936	508	7117	106	226	280	120	15362	1049	469	7451	82	463	724	42	9864	842	449	3515	273	460	410	94	9390	957	226	1574	59	268	368	72	10991
0.43	15581	1043	466	7129	80	407	713	37	13047	966	372	6653	89	393	666	31	12506	916	502	6992	105	221	276	117	15093	1035	464	7319	80	456	714	39	9699	823	442	3453	272	449	403	92	9224	944	223	1546	56	266	360	72	10809
0.44	15303	1029	458	7004	80	398	701	36	12807	960	365	6536	88	385	653	31	12285	901	495	6867	104	216	270	116	14838	1007	456	7191	78	448	703	37	9526	811	437	3390	269	439	397	90	9067	923	218	1520	54	262	354	71	10617
0.45	15031	1010	448	6881	78	392	689	35	12574	947	358	6420	87	378	641	31	12070	881	489	6742	104	211	266	114	14576	986	442	7068	78	439	692	35	9358	794	432	3327	267	428	389	89	8903	908	216	1491	54	256	347	70	10431
0.46	14750	999	435	6761	77	384	677	34	12338	937	349	6306	86	370	630	30	11854	861	485	6614	103	206	262	111	14316	963	432	6942	77	431	682	31	9196	772	425	3265	261	422	383	86	8744	889	211	1465	53	252	341	68	10238
0.47	14472	985	430	6632	75	378	665	33	12101	929	343	6189	86	362	620	28	11638	842	480	6488	101	202	259	107	14050	946	426	6811	75	423	670	30	9030	753	420	3202	258	412	377	84	8589	866	205	1440	52	247	335	67	10049
0.48	14195	971	420	6509	72	372	652	32	11868	916	334	6074	86	353	608	27	11429	815	471	6365	98	199	254	105	13781	932	412	6689	75	414	657	30	8872	727	417	3137	252	405	370	82	8427	849	198	1415	52	241	329	65	9864
0.49	13915	959	408	6388	70	366	639	32	11633	905	326	5959	85	346	598	25	11205	804	463	6242	97	195	249	103	13513	917	397	6567	75	404	645	27	8704	710	413	3072	251	394	364	79	8262	836	194	1389	51	237	323	64	9680
0.5	13636	946	396	6266	70	357	626	32	11404	888	319	5843	83	339	586	25	10988	785	453	6120	95	191	244	101	13245	902	383	6444	73	397	633	27	8536	693	408	3009	247	385	355	79	8102	817	190	1361	51	231	318	61	9493
0.51	13361	930	395	6134	68	350	616	29	11176	870	312	5727	83	331	575	24	10765	773	445	5997	91	189	239	99	12975	889	378	6313	70	391	621	26	8368	677	403	2946	245	374	349	77	7934	807	185	1335	48	228	311	60	9311
0.52	13092	907	381	6015	68	342	604	28	10945	855	309	5606	81	325	563	24	10539	764	439	5872	90	185	235	96	12702	879	366	6188	68	383	610	24	8201	659	396	2884	239	368	343	74	7766	797	180	1309	48	223	306	58	9130
0.53	12825	883	371	5892	66	335	591	27	10718	836	306	5486	80	317	551	23	10325	741	433	5746	90	179	229	95	12432	866	354	6064	66	376	597	24	8043	633	389	2823	234	360	336	72	7603	781	177	1281	48	217	301	55	8942
0.54	12550	866	361	5768	65	328	580	25	10483	826	300	5369	78	311	540	22	10109	723	423	5625	86	177	225	92	12164	851	343	5938	64	368	585	23	7877	614	382	2762	233	348	335	65	7437	769	171	1256	46	213	294	55	8754
0.55	12280	844	349	5647	63	321	570	22	10250	813	295	5251	77	303	529	21	9892	704	417	5499	84	173	219	91	11900	832	335	5810	62	361	571	23	7708	598	379	2696	228	341	329	62	7270	757	169	1227	45	209	290	51	8558
0.56	12014	819	338	5525	61	315	558	21	10017	800	287	5135	77	295	519	19	9675	686	411	5374	83	169	217	87	11625	824	322	5686	61	353	559	22	7537	585	372	2635	226	330	321	61	7105	744	164	1201	45	203	282	51	8380
0.57	11742	799	333	5397	59	308	546	20	9783	788	283	5016	75	288	508	17	9456	669	402	5251	83	163	211	86	11358	808	313	5559	59	345	548	20	7371	566	363	2576	223	320	315	59	6940	731	160	1174	43	199	278	48	8197
0.58	11471	778	329	5267	55	304	535	18	9556	769	279	4897	72	283	496	17	9238	652	392	5130	81	159	206	84	11089	794	301	5434	57	338	535	20	7203	550	361	2509	221	310	306	58	6772	720	157	1146	43	194	272	46	8013
0.59	11203	755	320	5143	54	296	522	17	9327	752	273	4780	70	276	484	17	9017	637	385	5005	80	154	202	81	10820	780	288	5310	56	329	523	19	7035	533	354	2448	216	302	299	57	6611	703	155	1117	42	189	267	44	7823
0.6	10926	740	310	5020	53	288	509	17	9098	735	269	4660	69	269	472	17	8797	622	373	4886	76	153	198	78	10554	763	286	5176	56	320	511	17	6871	512	347	2386	209	296	291	56	6446	689	152	1089	41	184	259	44	7649
0.61	10648	726	298	4899	52	281	496	17	8866	722	264	4542	66	263	459	17	8580	603	363	4764	76	147	193	76	10289	746	276	5049	55	311	498	17	6703	496	342	2323	204	289	283	56	6278	679	147	1063	41	179	254	42	7462
0.62	10367	716	292	4771	51	273	483	17	8638	704	259	4424	64	257	448	16	8364	584	353	4643	75	142	188	74	10017	735	267	4922	53	304	485	17	6532	482	334	2263	199	281	276	54	6112	667	145	1034	41	173	249	39	7271
0.63	10090	701	283	4647	51	265	471	16	8413	683	256	4304	64	249	437	15	8141	571	345	4519	71	141	183	72	9750	719	255	4797	53	295	472	17	6361	469	329	2199	194	274	271	50	5949	651	141	1007	40	169	242	38	7091
0.64	9813	686	276	4521	48	259	459	15	8188	662	251	4185	62	242	426	14	7931	546	335	4398	68	138	179	69	9483	703	245	4671	53	285	459	16	6194	451	324	2136	188	267	266	47	5784	638	138	979	39	164	238	35	6907
0.65	9542	666	267	4397	48	251	446	14	7959	645	244	4069	60	236	414	14	7707	534	332	4269	67	133	172	69	9215	688	236	4543	49	280	447	15	6020	440	321	2071	181	261	258	46	5633	610	130	956	38	159	231	34	6721
0.66	9268	648	253	4277	47	243	433	14	7740	618	240	3950	58	229	402	13	7489	517	318	4152	64	130	169	65	8955	665	229	4414	47	272	436	13	5858	418	320	2003	178	252	250	45	5470	595	129	926	37	155	224	34	6525
0.67	8989	635	244	4153	47	235	420	14	7519	594	236	3831	58	221	390	13	7270	498	311	4027	62	127	164	64	8688	649	225	4281	45	265	423	13	5693	398	312	1943	172	245	242	45	5308	579	126	898	37	149	217	33	6339
0.68	8722	611	232	4032	45	228	408	13	7293	574	229	3714	54	216	379	12	7059	476	302	3905	61	122	158	63	8425	629	214	4155	43	258	410	13	5523	384	299	1888	167	237	235	43	5150	558	125	868	36	144	210	31	6151
0.69	8449	592	222	3909	44	221	395	13	7072	549	225	3595	53	209	367	12	6830	469	291	3784	59	118	151	63	8160	611	210	4023	43	248	396	13	5351	371	293	1825	161	231	227	42	4992	538	122	840	36	139	205	30	5960
0.7	8178	571	216	3781	43	213	382	13	6848	527	220	3477	51	202	354	12	6614	450	285	3659	56	115	145	62	7901	587	202	3894	43	239	385	11	5182	355	286	1764	158	221	218	42	4825	526	119	812	36	133	197	30	5772
0.71	7909	549	205	3659	40	207	369	12	6622	507	211	3363	49	196	342	12	6393	435	270	3542	56	110	139	61	7651	554	198	3762	40	232	372	11	5009	344	283	1699	155	211	213	39	4660	513	117	783	36	127	190	30	5580
0.72	7633	533	194	3537	39	200	356	12	6400	483	207	3242	48	188	330	12	6175	418	263	3418	55	105	135	58	7397	525	196	3627	38	225	360	10	4837	331	280	1633	150	204	204	39	4498	497	114	755	35	123	183	29	5395
0.73	7363	511	189	3409	38	192	345	10	6177	460	201	3126	47	181	318	12	5953	402	249	3300	55	99	128	58	7134	505	191	3496	38	216	346	10	4667	317	272	1573	139	202	197	37	4331	485	110	728	35	117	176	28	5205
0.74	7095	488	176	3288	38	184	333	9	5953	439	194	3010	47	172	308	9	5737	385	242	3176	51	97	121	58	6879	477	181	3369	38	206	333	10	4500	299	269	1508	134	194	189	37	4169	469	106	701	34	112	169	28	5012
0.75	6819	472	171	3160	37	176	320	9	5721	425	188	2893	46	165	297	8	5527	359	238	3048	48	95	115	57	6620	453	172	3241	35	200	320	10	4335	279	258	1450	127	189	181	36	4005	454	99	676	34	107	163	25	4828
0.76	6544	455	166	3030	37	168	308	8	5492	408	182	2775	45	158	285	8	5315	336	221	2934	47	90	109	56	6359	431	166	3111	32	193	309	8	4164	266	254	1386	123	180	172	36	3848	433	94	650	32	103	157	25	4643
0.77	6266	442	158	2906	35	161	294	8	5262	392	171	2663	42	152	273	8	5100	316	211	2813	44	87	102	56	6096	411	162	2978	29	187	296	8	3993	252	243	1329	112	178	165	35	3690	413	89	624	32	97	152	22	4448
0.78	5996	420	152	2779	33	155	281	8	5030	378	167	2544	40	146	261	8	4877	303	201	2689	44	82	97	55	5829	395	157	2847	26	181	284	6	3825	236	238	1265	105	173	157	34	3519	405	84	598	28	96	145	21	4263
0.79	5719	405	146	2652	32	147	269	7	4798	364	157	2431	39	138	249	7	4654	291	191	2570	43	77	92	53	5562	379	146	2721	24	173	272	5	3650	226	226	1209	101	164	149	33	3357	389	78	573	28	90	138	20	4072
0.8	5443	390	139	2526	31	139	256	7	4565	351	152	2312	37	132	238	6	4433	276	183	2446	40	74	86	52	5298	360	140	2591	22	166	259	5	3479	212	219	1147	97	155	141	32	3192	375	74	546	27	85	133	16	3875
0.81	5166	375	135	2396	30	132	244	6	4332	339	142	2199	34	126	226	6	4213	261	173	2325	40	68	83	48	5029	347	131	2463	20	158	246	5	3308	199	208	1090	92	148	135	30	3032	357	70	519	26	81	128	16	3680
0.82	4895	354	124	2274	29	124	231	6	4097	328	134	2084	33	119	214	6	3989	249	161	2205	39	64	77	47	4765	328	124	2334	18	151	232	5	3132	190	195	1035	83	144	127	29	2875	336	69	489	24	77	121	15	3494
0.83	4629	329	118	2147	28	117	217	6	3861	318	125	1970	28	115	201	6	3770	233	151	2084	39	58	72	45	4498	312	112	2209	15	144	219	5	2960	178	185	976	74	141	118	29	2718	314	65	462	23	73	115	14	3305
0.84	4363	303	113	2019	26	110	204	6	3630	303	117	1854	27	108	189	6	3550	217	136	1967	36	55	67	43	4225	302	107	2077	12	138	206	5	2786	167	171	922	66	136	112	27	2564	290	63	433	23	67	107	13	3110
0.85	4087	287	109	1889	22	106	192	5	3394	293	105	1743	24	102	178	5	3326	206	130	1842	35	50	60	43	3964	280	104	1944	11	130	193	5	2613	155	160	865	61	128	105	25	2403	272	61	404	22	62	101	12	2922
0.86	3812	271	104	1761	21	98	179	5	3160	281	101	1624	21	97	167	4	3108	188	123	1717	35	45	53	43	3699	262	95	1816	11	120	180	5	2435	149	151	805	59	118	97	24	2236	261	54	380	21	58	97	8	2729
0.87	3539	252	96	1636	19	92	166	5	2930	266	97	1505	19	90	154	4	2894	167	115	1594	35	39	46	43	3435	243	88	1687	10	112	167	4	2259	140	144	744	52	112	90	23	2073	246	47	356	17	56	91	7	2538
0.88	3276	223	87	1512	16	86	154	4	2691	259	90	1388	17	84	142	4	2668	157	106	1471	35	33	42	40	3170	225	82	1556	9	103	155	3	2088	127	138	682	47	104	81	23	1915	225	44	328	16	51	85	6	2344
0.89	3010	198	78	1387	14	80	142	2	2454	249	83	1272	15	78	132	2	2441	149	97	1349	34	29	40	36	2902	210	71	1431	7	96	142	3	1918	112	128	623	46	93	75	20	1761	201	42	299	15	47	80	3	2156
0.9	2749	167	71	1261	12	73	129	2	2214	244	79	1153	15	69	120	2	2214	140	88	1226	33	24	36	33	2637	192	66	1299	5	89	130	2	1746	99	115	568	43	83	71	15	1600	183	37	273	14	42	72	3	1963
0.91	2476	148	64	1135	10	66	116	2	1978	234	72	1037	14	62	109	1	1991	128	80	1103	31	20	36	26	2368	178	62	1167	5	79	117	1	1580	81	101	514	38	75	66	12	1442	163	32	247	14	36	67	1	1770
0.92	2197	136	53	1013	7	61	104	1	1742	224	62	923	10	57	96	1	1772	111	70	981	29	16	32	23	2101	162	56	1036	3	72	104	1	1412	64	91	455	36	65	61	6	1280	147	27	221	11	34	60	0	1575
0.93	1919	122	49	883	6	53	92	0	1514	206	57	805	10	49	84	1	1557	91	60	860	26	14	29	19	1828	152	51	904	3	62	92	0	1240	52	78	400	33	55	56	4	1114	134	22	195	9	30	53	0	1381
0.94	1635	114	44	755	5	46	79	0	1300	175	48	691	6	44	72	1	1340	72	55	733	23	10	26	15	1557	140	48	771	2	54	79	0	1067	40	66	344	29	46	50	2	958	112	18	168	8	25	45	0	1183
0.95	1359	99	40	626	4	38	65	0	1092	137	45	571	5	37	60	1	1116	61	52	605	20	8	20	14	1293	121	42	640	2	45	66	0	889	33	54	287	22	41	43	0	803	88	13	142	8	20	37	0	993
0.96	1078	88	35	498	3	31	52	0	874	109	38	454	3	30	48	0	884	57	41	484	18	4	13	14	1022	109	37	509	2	35	52	0	712	26	42	231	15	35	34	0	645	68	10	114	6	16	30	0	796
0.97	801	73	30	369	0	25	39	0	661	76	25	344	1	24	36	0	656	50	35	359	15	2	10	10	761	87	27	382	0	28	39	0	531	22	31	174	5	32	26	0	481	54	6	87	5	11	22	0	598
0.98	519	64	23	243	0	17	26	0	438	53	17	229	0	16	24	0	433	37	21	241	11	0	7	6	501	64	17	256	0	18	26	0	355	14	17	119	2	23	17	0	318	38	4	58	5	6	15	0	405
0.99	246	45	9	124	0	8	13	0	209	36	11	112	0	8	12	0	219	16	8	123	5	0	4	2	237	45	8	128	0	9	13	0	175	9	10	58	1	11	8	0	159	19	2	29	1	4	7	0	203
[truncated: 23 more columns]

## Sheet: 10_Justified_top_prediction
Supplemental table 10: Justification of the top-scoring inhibitory drug-gene relation from SA4
Modifier: 12015040
Target: 2597 (GAPDH)
DEG threshold: 0.2
SA4 prediction score: 3.57701
Intermediate gene Entrez ID	DF1 score, modifier to intermediate gene	ARCHS4 pearson correlation, intermediate to target	Link score
5496	0.182911	0.502753	0.134117
11336	-0.14398	0.331552	-0.100386
10952	-0.130806	0.425231	-0.100034
4522	0.122816	0.458459	0.0968666
6421	0.122658	0.376205	0.0924995
1786	0.119069	0.389161	0.0911733
10642	0.138497	-0.262983	-0.0907203
23369	0.12234	0.33044	0.089284
3181	0.108583	0.478763	0.0885092
11198	0.105522	0.52185	0.0877735
51094	0.109409	0.409916	0.0863592
647979	0.101532	0.395716	0.0808004
51773	-0.161454	0.160839	-0.0805729
55148	0.0962009	0.471365	0.0798951
112479	0.105606	0.318484	0.0793082
100505994	0.133055	-0.195343	-0.079146
6050	0.0938639	0.460104	0.0779597
3064	0.0983839	0.334629	0.0760303
3459	0.10541	0.256246	0.0746867
10642	0.138497	0.160675	0.0743819
57592	-0.0979292	0.262448	-0.0713179
55656	0.0928854	0.303289	0.0711079
6432	0.0842773	0.447645	0.0709245
54973	0.0846541	0.419854	0.0704495
3068	0.0819885	0.48117	0.0700521
7150	0.0898981	0.315624	0.0699691
5074	0.113737	0.180942	0.0698381
1108	0.0845663	0.392318	0.0695701
27320	0.0924246	0.270484	0.0688862
100507057	0.103375	0.200549	0.0682136
23468	-0.0824557	0.379705	-0.0677445
100885779	0.0862997	-0.311755	-0.0675896
4697	0.0805631	0.383164	0.0665669
6434	0.0827197	0.34038	0.0665473
7874	0.0813417	0.364308	0.0664949
155435	0.103301	0.182639	0.0659816
9255	0.0833667	0.306933	0.0655598
4904	0.0757871	0.479633	0.065446
9125	-0.0797936	0.346608	-0.0648616
7321	-0.0884239	0.241445	-0.0647212
7158	0.0805431	0.323812	0.0644998
6095	-0.11662	-0.14267	0.0641683
219654	0.0939892	0.195406	0.0634636
23060	-0.0844639	0.252523	-0.0632935
4905	0.0771334	0.329048	0.0624858
1660	0.071541	0.492328	0.0624642
79027	0.1079	0.147364	0.0622907
6749	0.0704962	0.517166	0.0620395
51194	0.0742877	0.375527	0.062019
1991	-0.0888721	-0.195836	0.0611305
56829	0.108671	0.136831	0.0605681
6095	-0.11662	0.123514	-0.0599841
10524	0.0688751	0.458387	0.0598781
7922	0.068063	0.41724	0.0585173
6576	0.0655016	0.529446	0.0582901
54732	0.0676494	0.412185	0.0581119
170506	0.0747165	0.23855	0.056896
64393	-0.0894822	0.152485	-0.0563906
1870	0.0846891	0.168218	0.0563299
81490	0.0648476	0.413506	0.0560566
84844	0.0628552	0.484202	0.0556333
6045	0.0658665	0.353923	0.0555318
8148	0.0731945	0.221882	0.0550384
6576	0.0655016	0.342328	0.0549814
2063	0.0621428	0.466269	0.0548346
51441	0.0642919	0.367945	0.054729
3662	0.0836581	-0.156484	-0.0545142
6427	0.0596848	0.564099	0.053974
91746	0.0794999	0.167403	0.0539019
6839	0.060804	0.463247	0.0537491
231	0.0635583	0.337152	0.0534771
7546	0.0815787	0.154415	0.0533784
6045	0.0658665	0.278073	0.0532527
2626	0.145999	-0.0834708	-0.0531079
28969	-0.0593802	0.495358	-0.053024
359948	-0.0649579	0.287848	-0.052998
9047	0.0600832	0.415576	0.0524938
54890	0.058943	0.477981	0.0524723
3454	0.0853199	0.132036	0.0518288
55726	0.0595836	0.395035	0.0517744
26153	-0.0811473	0.140681	-0.0514627
7297	-0.0628077	0.28298	-0.0513995
163859	0.0658537	0.233254	0.0513549
1994	0.0587646	0.401422	0.0512605
6910	0.0648968	-0.233062	-0.050762
7004	0.0586449	0.367702	0.0505782
6713	0.0564966	0.451892	0.0502182
3845	0.0613391	0.263496	0.0497563
1594	0.068485	0.180443	0.0496434
7319	-0.0555214	0.435797	-0.0492472
23144	0.0567247	0.373584	0.0492471
863	-0.0816003	-0.117314	0.0481255
6545	-0.0710525	-0.148183	0.048025
7317	0.0520223	0.532968	0.047396
1665	0.0517425	0.517661	0.0470406
54059	0.0559087	0.294908	0.0469987
25962	0.0558984	0.29085	0.0468872
5133	0.0622683	-0.189812	-0.0468869
6789	-0.0739835	0.12652	-0.0466844
5133	0.0622683	0.184553	0.0465592
23367	0.0517797	0.427164	0.0461817
6095	-0.11662	0.0761847	-0.0460811
9441	0.0545957	0.293937	0.0460436
51163	0.0625538	0.16922	0.0456711
445	-0.0552304	0.263014	-0.0456453
3579	-0.0544478	-0.264922	0.0451653
146206	-0.0852823	0.0938596	-0.0446828
57507	-0.0897379	0.0889553	-0.0446724
51079	0.0488239	0.520644	0.0446379
23543	0.0524743	0.295208	0.0445546
22823	0.055103	0.228009	0.0443781
23089	-0.0541809	0.24187	-0.0442651
3195	-0.0581902	-0.176567	0.0437664
158	0.0497671	0.353351	0.0436231
6772	0.0538852	0.227744	0.0435751
5894	0.0524351	0.251761	0.0433967
113452	-0.0515448	0.274311	-0.0433913
9584	0.0523179	0.249493	0.0432488
1312	0.0502716	0.299765	0.0430517
2146	0.0497707	0.308256	0.0428519
9112	0.0480658	0.386354	0.0427476
9611	0.0519829	0.237013	0.0426325
545	0.0731018	0.101725	0.042535
57466	0.0485011	0.319287	0.0421051
190	0.0656817	-0.115606	-0.0418848
23210	0.0475058	0.348995	0.041814
7337	-0.0487321	0.291918	-0.0417607
284454	-0.0555382	-0.15934	0.0411836
4066	0.057211	-0.145803	-0.0410885
11016	-0.0462772	0.35741	-0.0409722
80335	-0.0463124	0.349791	-0.0408976
6426	0.0447889	0.470228	0.0408938
2551	0.0472274	0.303519	0.0408683
8560	-0.0446408	0.433927	-0.0404767
65980	0.047109	0.280064	0.0403259
3725	0.0523234	0.175121	0.0402864
26009	0.0470113	0.277231	0.0401952
3460	0.0464428	0.297415	0.04017
51188	0.0536394	0.159642	0.0401493
6929	0.0446036	0.395921	0.0400874
23435	0.0447878	0.378567	0.0400496
158	0.0497671	0.200051	0.0398528
10644	0.0502653	0.190304	0.0397627
6774	0.0463095	0.280779	0.0397529
79068	0.0595999	0.117523	0.0395452
9780	0.04411	0.38204	0.0395443
5315	0.0419463	0.676884	0.0394986
79882	0.0461608	0.272321	0.0394703
7532	0.0430159	0.473434	0.039433
8726	0.0454454	0.291625	0.0393182
23533	0.052024	-0.154949	-0.0389475
8106	0.0448301	0.295461	0.0389242
126328	0.0424165	0.47063	0.0389097
6901	0.0452004	0.279183	0.0389021
10992	0.0424587	0.449409	0.0387936
6714	-0.0464427	0.233886	-0.0387484
1400	-0.0478748	0.196841	-0.0385088
10992	0.0424587	0.399611	0.0383807
23476	0.0494994	0.170179	0.0383459
1139	0.0510525	-0.152547	-0.0382511
7175	0.0435483	0.31111	0.038201
27316	0.0417585	0.427414	0.0380418
7324	-0.0429959	0.328764	-0.0380232
3183	0.0409135	0.518861	0.0379232
8607	0.0412557	0.450851	0.037797
3183	0.0409135	0.485854	0.0377358
84991	-0.0428815	0.308243	-0.0376445
2521	0.0411104	0.403198	0.0373066
3188	0.0404392	0.460226	0.0371729
57805	0.0402702	0.458424	0.0370183
100628315	0.0464195	-0.174185	-0.0366519
6223	0.0398264	0.439625	0.0365182
6996	0.040791	0.342332	0.036448
11171	0.0387788	0.593671	0.0364011
2313	0.047864	-0.150537	-0.0363168
1594	0.068485	0.0771901	0.0362887
104	0.043999	0.204644	0.0362131
9968	0.0397945	0.388612	0.036098
641	0.0504714	0.123704	0.0358462
4693	0.0498786	-0.122997	-0.0354875
8870	0.0428655	-0.201325	-0.0353408
8634	0.0393499	0.328099	0.0351359
10036	0.0386291	0.359351	0.0348796
5394	0.0380361	0.419192	0.0348719
10178	0.0382148	0.371233	0.0346481
5081	0.04213	-0.194679	-0.0346348
55596	0.045676	0.140618	0.034477
8473	0.038589	0.317717	0.0344097
10058	-0.0377757	0.378915	-0.0343511
10943	-0.0446923	0.144704	-0.0341462
64863	-0.0393901	0.246667	-0.0339661
171389	0.0405493	-0.202495	-0.0337841
3275	0.0391672	0.238417	0.0336407
84263	0.0375176	0.318561	0.0335646
6303	0.0558748	0.0823789	0.0332932
6789	-0.0739835	0.0605113	-0.0332863
6656	0.0390899	-0.222287	-0.0332439
5828	0.0359643	0.414182	0.0330909
3183	0.0409135	-0.171485	-0.0330325
23379	0.0364166	0.351805	0.0330006
5917	0.0353138	0.491175	0.0329452
135138	0.0381686	-0.230032	-0.0327367
2332	0.0426218	0.140605	0.0327072
148103	0.0467074	0.108904	0.032688
114836	-0.038041	-0.225885	0.032558
8972	0.0384914	-0.206842	-0.0324523
81858	-0.0350265	0.441321	-0.032451
861	0.0830044	0.053096	0.032382
1869	0.0351342	0.397935	0.0322838
5204	-0.034643	0.447676	-0.0321547
6665	0.0409934	0.148702	0.0321347
5725	0.0343593	0.482704	0.0320761
984	0.0366317	0.255553	0.0320391
9213	0.0354657	0.328552	0.0320103
5828	0.0359643	0.287229	0.0319623
27339	0.0346172	0.416341	0.0319599
3084	-0.0356802	-0.305748	0.0319515
9968	0.0397945	0.156922	0.0317443
677882	-0.0510202	-0.0836765	0.0316948
54915	0.0338381	0.495919	0.0316767
9130	0.0342634	0.416045	0.0316563
22894	0.0355947	0.283339	0.0316221
251	0.0401622	-0.146219	-0.0315079
10569	0.0366355	0.224953	0.0315047
3069	0.0335192	0.504068	0.0314292
84159	0.0454417	-0.101514	-0.0313902
5820	0.0408624	0.134242	0.0313267
196	0.0478305	0.0907172	0.0313181
64324	0.0357962	0.249919	0.0313114
6066	0.0417173	-0.125025	-0.03128
57215	-0.0337069	0.41897	-0.031197
57492	0.0457179	0.0980458	0.0311793
11177	0.0370545	0.190566	0.0310224
8972	0.0384914	0.15947	0.0310072
5514	0.0388484	0.153595	0.0310061
10178	0.0382148	-0.16289	-0.0309531
56949	0.0331261	0.459537	0.0308987
1655	0.0334405	0.405573	0.0308933
54893	-0.0385701	0.154333	-0.0308582
605	0.0351565	0.241519	0.0306892
81608	0.0344145	0.280524	0.0306539
125050	0.0791474	0.049471	0.0304428
80149	-0.0365448	0.179989	-0.0303771
4298	0.0326131	0.399589	0.0301522
5202	-0.0322845	0.420302	-0.0299815
6652	0.0336349	0.275672	0.0299774
8521	0.0326277	-0.368874	-0.0299762
55274	0.0330037	0.32291	0.0299433
2139	0.0602065	-0.0595481	-0.0299378
79066	0.0344344	0.225477	0.0298723
51280	0.0323324	0.365993	0.029708
9618	0.0320088	0.403107	0.0296541
23214	0.0320878	0.376867	0.0295701
2904	-0.034823	-0.194453	0.029534
2639	0.0328199	0.294784	0.0295319
10445	-0.0312487	0.531633	-0.0295139
5829	0.0318177	0.406525	0.0295082
201163	-0.0373651	0.139153	-0.0294557
6102	0.0332969	0.242337	0.0292746
1515	0.0372253	0.134695	0.029165
29102	0.0319402	0.335352	0.0291626
1797	-0.031634	0.367734	-0.0291283
22913	0.0312301	0.426114	0.0290975
2023	-0.030327	0.665699	-0.0290056
1797	-0.031634	0.348539	-0.0290018
148979	-0.0410943	-0.0971093	0.0288751
29124	0.036413	-0.138709	-0.0288417
54952	0.0343875	0.178299	0.0288277
4854	0.036696	0.134057	0.0288098
26872	0.0351718	0.157437	0.0287492
23429	0.0337702	0.188756	0.0286453
10725	-0.0374892	0.120462	-0.0285912
171389	0.0405493	0.0965154	0.0285532
9643	-0.0297223	0.598024	-0.028315
57007	0.0632402	0.0510734	0.0282546
53981	0.0314846	0.266666	0.0281598
3169	0.062636	0.0511574	0.0281589
984	0.0366317	0.121037	0.0281209
51755	0.0317584	0.232174	0.027937
26002	0.0410843	0.0864108	0.0278452
55509	0.0470938	0.0674813	0.0277368
2296	0.0361918	0.11806	0.0277002
6942	0.0313658	0.229177	0.0275898
23492	0.0482894	0.0640537	0.0275328
29968	0.0294125	0.426706	0.0275159
8780	-0.031153	0.233915	-0.0274916
9070	0.0300812	0.312903	0.0274429
6041	0.117011	-0.0356913	-0.0273491
2931	-0.0294503	0.37692	-0.027316
1847	0.0303457	0.271021	0.0272901
9212	-0.0292311	0.403476	-0.0272564
257019	0.0749701	-0.0428133	-0.027251
10656	0.0338768	0.138377	0.0272143
4915	-0.034758	-0.124285	0.0271618
55193	0.0310543	0.216445	0.0271578
7502	0.0385949	-0.0915182	-0.0271467
637	-0.0304487	0.24824	-0.027122
9414	-0.0301964	0.26319	-0.0270885
8178	0.0312105	0.203829	0.0270661
2064	0.030446	0.235075	0.0269549
688	0.0301278	0.252281	0.0269137
11262	-0.0310441	-0.20153	0.0269003
6637	-0.0289343	0.349613	-0.0267227
2533	0.0300648	-0.232294	-0.0266195
80005	-0.0476729	0.0602125	-0.026607
1016	-0.0286914	0.360931	-0.0265786
55285	0.0379851	0.0867	0.026413
7552	0.053695	0.0516373	0.026323
3192	0.0280526	0.41751	0.0262864
9887	0.0280274	0.386757	0.0261336
3613	-0.0303281	0.184936	-0.0260552
6662	0.0280042	0.368079	0.0260242
3608	0.0270682	0.606671	0.0259121
23171	0.028294	0.304643	0.0258895
688	0.0301278	0.180503	0.0258184
4338	0.0276215	0.367112	0.0256887
429	0.0299067	-0.175025	-0.0255423
6738	0.032103	0.120076	0.0253307
51042	0.0268229	0.443289	0.0252925
2177	0.0294223	0.17763	0.0252414
10419	0.0263046	0.589859	0.0251816
1016	-0.0286914	-0.205495	0.0251763
10594	0.0265837	0.462776	0.0251396
55897	-0.031806	0.119501	-0.0251201
26012	-0.0270351	0.353184	-0.0251128
57026	0.0266046	0.445592	0.0251056
3832	0.0267856	0.394955	0.0250844
7942	0.0634002	0.0414887	0.0250779
57130	0.026497	0.444465	0.0250062
2319	0.0264318	0.455985	0.0249836
6777	-0.0301132	0.144972	-0.024934
27161	0.0276202	0.251656	0.0248886
246243	0.0261679	0.460104	0.0247597
103	0.0266099	0.348586	0.0247227
55247	0.0277904	0.222875	0.0247094
3084	-0.0356802	-0.079955	0.0246708
23028	0.0262691	0.400587	0.0246525
9636	0.0280284	0.203867	0.0246407
80205	-0.0303047	0.130412	-0.0245904
9446	0.0261325	0.403301	0.0245422
7756	0.0261131	0.390543	0.0244765
1629	-0.0317301	0.106992	-0.0244724
8621	0.0640831	0.0394582	0.0244212
246243	0.0261679	0.352521	0.0243597
54737	0.0760274	0.0358006	0.0243394
9790	0.0260101	0.375782	0.0243263
51741	0.0635049	0.0393736	0.0243046
6662	0.0280042	0.183936	0.0243039
55145	-0.026683	0.27054	-0.0242876
378938	-0.0346685	-0.0795707	0.0241475
23350	-0.0260577	0.32845	-0.0241424
54541	-0.0254459	0.436606	-0.0240446
5300	0.0253176	0.461275	0.0240003
8531	0.0259857	0.312035	0.023988
6624	0.0254205	0.424708	0.0239849
27102	0.0254648	0.404531	0.0239567
6304	0.0489539	-0.0463345	-0.0238041
3516	0.0269785	0.195562	0.0237079
5300	0.0253176	0.363756	0.0236701
5241	0.0269386	-0.192752	-0.0236354
8805	0.0261314	0.234877	0.0235152
23063	-0.0254398	0.30323	-0.0234707
100507217	-0.028212	0.137372	-0.0234053
54733	-0.0248422	0.402129	-0.0233968
747	0.0257799	0.247231	0.0233456
340061	0.0389981	0.0579953	0.0233182
7022	0.0416035	0.0526379	0.0232373
6652	0.0336349	-0.074841	-0.0232058
6662	0.0280042	0.132782	0.0231267
3607	0.0245214	0.406257	0.0231256
6597	0.0244911	0.396351	0.0230658
1119	0.025047	0.2905	0.0230589
51592	0.0268239	0.162579	0.023025
100216001	0.0315201	-0.0852552	-0.0230122
55876	0.0349727	-0.0671322	-0.0229939
387332	-0.0255981	-0.22561	0.0229897
2069	0.0568206	-0.0384351	-0.0229268
196441	0.0276052	0.130995	0.0228004
10221	0.0248491	0.270769	0.0227603
9416	0.0239018	0.418601	0.0226107
9656	-0.0242153	0.335705	-0.0225861
79977	0.0333634	-0.0697386	-0.0225671
3607	0.0245214	0.282762	0.0225646
10736	0.0565303	0.0372364	0.0224492
24137	-0.0237696	0.396275	-0.0224245
7082	-0.0262834	0.151371	-0.0223949
5971	0.0251397	0.201076	0.0223459
55094	-0.0270406	0.128071	-0.0223266
100498859	-0.0246665	-0.222993	0.0222098
4928	0.0237118	0.335824	0.022148
1982	0.0230783	0.535508	0.0221248
8337	0.0254416	0.168393	0.0221023
2033	0.0248314	0.199799	0.0220864
47	-0.0228561	0.584189	-0.0219955
26354	0.0230486	0.467884	0.0219665
60685	0.0236716	0.295921	0.0219183
93624	0.0245742	0.201715	0.0219055
3822	0.0249415	-0.177724	-0.021872
85028	0.0260295	0.134975	0.0218213
5936	0.0229048	0.448284	0.0217914
57634	0.0237959	0.257376	0.021782
4193	0.0239453	0.237102	0.0217488
55384	-0.0278993	-0.0972364	0.0216791
730249	0.0227951	0.442421	0.0216782
84530	0.0244222	-0.188981	-0.0216273
4602	0.0341243	0.0584485	0.0215454
824	0.0229858	0.343813	0.0215454
3761	-0.0357493	-0.0540645	0.0215197
382	-0.022778	0.355428	-0.0214062
50485	-0.0233699	0.251924	-0.021386
29072	0.0239748	0.19721	0.0213761
467	0.0240786	0.18818	0.0213471
648	0.0229309	0.30849	0.0213443
29072	0.0239748	0.193235	0.0213286
11274	0.0253781	0.133036	0.0213125
6629	-0.0227536	0.331227	-0.021291
4343	0.0226444	0.334262	0.0212077
7507	0.0287263	0.0803133	0.0211584
2304	-0.0228468	0.279263	-0.021119
7052	-0.0265764	0.10129	-0.0210526
2516	0.0220421	0.446339	0.0210048
7919	0.0224995	0.312862	0.02099
2516	0.0220421	0.417562	0.0209369
11277	0.0246188	0.13748	0.0208798
948	0.0229347	-0.23138	-0.0208664
6629	-0.0227536	0.251002	-0.0208624
3043	-0.0228694	-0.232793	0.0208237
79813	-0.0226498	0.255539	-0.0208057
9314	0.0295089	0.0704909	0.0208011
3556	0.0399898	0.0431747	0.0207606
55234	0.0221022	0.328452	0.0207087
1387	0.023489	0.174012	0.0206954
4208	-0.0273725	-0.0840857	0.0206502
126208	-0.0219018	0.340391	-0.0205778
29128	0.0215983	0.406364	0.0205083
6624	0.0254205	0.106068	0.020506
8061	0.0221191	0.256395	0.0203624
29028	0.0214229	0.384164	0.0202914
1106	0.0248897	0.109772	0.0202893
389421	0.10093	0.0253384	0.0202537
10919	0.0223322	0.216394	0.0202431
51633	-0.0217631	0.289736	-0.0202426
862	0.0241772	-0.123849	-0.0202283
100131234	0.0224698	-0.202277	-0.0202233
5584	0.0213365	0.371352	0.0201772
4673	0.0212553	0.393103	0.020165
26040	0.0301426	-0.0608891	-0.0201617
811	-0.020858	0.585814	-0.0201409
5976	0.0212339	0.385735	0.020126
2261	0.0234665	0.14037	0.0201054
2152	-0.0219624	-0.222188	0.0199868
9689	0.0207875	0.487142	0.0199368
55869	-0.0253833	0.0911368	-0.0198537
843	-0.023383	-0.130104	0.0198207
1982	0.0230783	0.131247	0.0196271
1147	-0.0206657	0.345819	-0.0195004
6493	0.109414	-0.0236792	-0.0194663
23530	-0.0211181	0.241955	-0.0194229
55143	0.0203536	0.414103	0.0194001
161725	0.0236948	-0.106672	-0.0193881
51809	-0.020479	0.343558	-0.0193269
51450	-0.0464339	0.0328029	-0.019223
23385	-0.0201605	0.397368	-0.019187
7088	0.0210759	0.213136	0.0191794
4603	0.0217445	0.158828	0.019126
100151683	0.0209015	-0.223855	-0.0191166
11176	-0.0204918	0.27628	-0.0190769
117854	0.0253268	0.0768584	0.0190495
24141	0.0225162	-0.123459	-0.0190432
6496	-0.0207316	-0.225505	0.0189861
3930	0.0199112	0.379778	0.0189193
7335	0.019726	0.424003	0.0188491
55161	0.0201376	0.283056	0.0188001
405	0.0202785	0.256912	0.018795
6927	0.0212086	-0.162685	-0.0187626
57016	0.019652	0.407291	0.0187474
3419	0.0197446	0.362098	0.0187236
6927	0.0212086	-0.156383	-0.0186758
23586	0.0248008	-0.0750379	-0.0186401
9367	-0.0196926	0.323095	-0.0185613
8379	0.019558	0.352986	0.0185312
2152	-0.0219624	0.118299	-0.0185235
11240	0.0262493	-0.0614977	-0.0183969
7155	0.0193957	0.354185	0.0183887
133	0.0203666	0.187608	0.0183721
110806276	0.0196816	-0.269856	-0.0183437
1050	0.0233595	0.0845185	0.0183013
3791	-0.0297764	-0.0472175	0.0182608
2304	-0.0228468	-0.0908287	0.018255
9774	0.0193573	0.318068	0.0182468
10190	0.01907	0.416104	0.0182343
7296	0.0187413	0.553713	0.0181277
4141	-0.0187752	0.5226	-0.0181241
114793	-0.0198763	0.199514	-0.0180755
6049	0.0190144	0.35709	0.0180531
4821	-0.0202138	-0.167501	0.0180371
29123	0.0194383	0.249249	0.018032
23013	0.0193949	0.23873	0.0179376
64919	-0.0197609	-0.181167	0.0178174
51366	0.0190022	0.278802	0.0177897
4302	-0.0207761	0.123242	-0.0177789
25	0.0184542	0.425761	0.0176876
10765	0.0192693	0.214054	0.0176779
6794	0.0188787	0.271473	0.0176512
2081	0.0346075	-0.0359459	-0.017632
129831	0.0185282	0.334882	0.0175568
2091	0.018203	0.475413	0.0175317
4094	0.0198358	-0.146253	-0.0174668
1729	0.0183691	0.347251	0.0174462
8480	0.0181488	0.435811	0.0174232
22794	0.0182444	0.369242	0.0173854
23193	0.0179373	0.557267	0.0173779
54738	0.0188624	-0.22055	-0.0173763
10755	0.0180552	0.459163	0.0173721
129831	0.0185282	0.276139	0.0173632
220002	0.0193383	0.168143	0.0173436
3398	0.0205119	0.111422	0.0173229
9113	0.0190356	0.190519	0.0173064
3655	0.0186285	0.230866	0.0172376
3221	0.0229759	0.0685387	0.0172075
51442	0.0188633	-0.187354	-0.0171378
3096	-0.0213599	0.0861053	-0.0171144
100505887	0.017928	-0.370936	-0.0171015
4507	0.0194853	0.139556	0.017098
10009	0.0180305	0.32447	0.0170813
3175	0.0195107	-0.134237	-0.0170348
8289	0.0182146	0.256333	0.0170062
3836	0.0178427	0.342256	0.0169586
976	0.0191462	0.144837	0.0169107
100750225	0.0178637	-0.303901	-0.0168719
51460	-0.019379	0.129945	-0.016864
5579	-0.0183262	-0.19733	0.0167689
64919	-0.0197609	-0.109789	0.0167467
2821	-0.0172218	0.588764	-0.0167324
8513	0.0179339	-0.240514	-0.0166895
55167	-0.0184659	0.167403	-0.0166313
3191	0.0172025	0.491011	0.0166202
64919	-0.0197609	0.102027	-0.0165546
5604	0.0173158	0.373076	0.0165478
960	0.018401	0.162704	0.0165314
2047	0.0202337	-0.0897871	-0.0165126
412	-0.0403754	0.0279119	-0.0165031
9378	-0.0180888	-0.181957	0.0164532
6428	0.0170042	0.414452	0.016334
1024	0.0170981	0.337497	0.0162737
23053	0.0172182	0.288054	0.016247
203228	0.0199203	0.0873627	0.0162215
10146	0.0167352	0.48217	0.0161738
8396	0.0166966	0.423816	0.0160638
140690	0.0170141	-0.283005	-0.0160492
10326	-0.0173076	-0.215885	0.016023
9572	0.0172241	0.227682	0.0160127
5083	0.0212277	0.0651364	0.0160101
2821	-0.0172218	0.225064	-0.0159977
55585	0.0167559	0.346191	0.0159823
466	0.0167369	0.352004	0.0159772
7555	-0.016565	0.447535	-0.0159737
5462	-0.0167313	-0.350754	0.0159695
440275	0.0167775	0.31647	0.0159328
5462	-0.0167313	-0.32664	0.015916
80312	0.0217598	0.0587211	0.0158766
6923	0.0165624	0.356553	0.0158272
6926	0.0188863	0.0945136	0.0157409
7994	0.025971	0.0399184	0.0157343
10155	0.0161669	0.577877	0.0157269
10926	-0.0164853	0.338008	-0.0157187
4001	0.0163353	0.412175	0.0157126
8896	0.0162555	0.459987	0.0157007
3162	0.0167261	0.237507	0.0156257
90	-0.0181552	0.11061	-0.0155954
5771	0.0178315	0.122631	0.0155678
84836	0.0162279	0.360288	0.0155285
84419	0.0203193	-0.0657997	-0.0155251
3309	-0.0159869	0.513635	-0.0155043
55929	-0.0162461	0.327751	-0.0154788
55818	0.0163256	0.270682	0.015397
3614	0.0158754	0.431492	0.015312
7764	0.0161386	0.294974	0.0153014
22938	0.0159536	0.36682	0.0152887
22806	0.0162532	-0.24971	-0.01526
2048	0.0169882	0.149447	0.0152542
9839	0.0178735	-0.103827	-0.0152485
4212	-0.022319	0.047635	-0.0151981
24145	0.0157516	0.392826	0.0151443
4436	0.0157512	0.379802	0.015124
27327	0.0168136	0.145771	0.0150748
3690	-0.0206744	-0.0553502	0.0150521
5189	-0.0163964	0.181144	-0.0150355
6418	0.0157463	0.325581	0.0150199
9221	0.0153951	0.570507	0.0149906
8553	0.0158222	0.269392	0.0149445
284837	-0.0215878	-0.0484211	0.014931
4919	0.0169824	0.123514	0.0149297
5087	0.0264441	0.0340728	0.0148888
4773	0.0187959	-0.0713667	-0.0148776
675	0.0172732	0.106458	0.0148618
10456	0.0153198	0.466127	0.0148323
23245	0.0167354	-0.128901	-0.0148123
54956	-0.0154949	0.321841	-0.0147832
50809	0.0155122	0.311692	0.0147768
6241	0.0153203	0.409186	0.0147674
22882	0.0159253	0.201268	0.0147576
55906	0.0170713	0.108781	0.0147556
3276	0.0151833	0.522861	0.0147548
11033	-0.0205122	0.052458	-0.0147461
124540	-0.0156982	0.238303	-0.014728
9188	0.0153013	0.383551	0.0147143
55689	0.0153027	0.370537	0.0146958
5989	-0.0168623	0.113927	-0.0146883
81603	-0.015369	0.296674	-0.014612
5015	0.0167391	-0.112865	-0.0145772
392255	-0.0166431	-0.111115	0.014475
5396	0.0229433	-0.0391744	-0.0144691
10906	-0.0151062	0.337117	-0.0144583
10362	0.0148577	0.456179	0.0143891
4144	0.0147811	0.524576	0.014376
38	0.0149326	0.357744	0.0143343
55636	0.0166464	0.102697	0.0143245
7153	0.0147555	0.390235	0.0142179
55284	0.0157117	0.149531	0.0142178
200205	0.0249166	0.0330112	0.0141992
3848	-0.015022	-0.247447	0.0141622
3975	0.0165244	-0.0983272	-0.0141469
54898	0.019324	0.052042	0.0140916
7391	-0.0147392	0.299293	-0.0140474
11011	0.0153863	0.152888	0.0139794
4609	0.014472	0.395077	0.0139606
10901	0.0145415	0.347903	0.0139581
51024	0.0145748	0.318827	0.0139377
8861	0.0154031	0.145551	0.013929
6319	0.0143549	0.467559	0.0139273
5347	-0.0143527	0.466609	-0.0139244
5746	0.0146847	-0.258132	-0.0138943
25949	0.0153336	0.14773	0.0138917
2145	0.0156248	0.121577	0.0138454
57602	0.0145553	0.281402	0.0138395
25833	0.0147269	-0.22884	-0.0138365
3320	0.014208	0.521097	0.0138309
5832	0.0141705	0.535277	0.013805
219621	-0.0149218	-0.183607	0.0138002
64848	-0.0146599	0.234051	-0.0137958
79728	-0.0144369	0.291572	-0.0137558
4363	0.0144866	0.266618	0.01374
2969	0.0142721	0.363249	0.0137325
1457	0.0142401	0.38328	0.01373
1973	-0.0140252	0.590187	-0.0136996
10413	0.0144739	0.240766	0.0136531
10713	0.0139855	0.518778	0.0136184
55929	-0.0162461	0.0841175	-0.0136163
64801	0.0143	0.282125	0.0136101
7543	0.0148724	0.159006	0.0136003
51507	0.0140222	0.417513	0.0135666
55884	0.0140183	0.38682	0.013528
4440	0.0256611	-0.0285748	-0.0135198
79596	-0.0141164	0.302133	-0.0134863
3430	0.0145939	0.1727	0.0134567
23512	0.014156	0.266911	0.013443
54742	0.0236085	0.0312013	0.0134395
10125	-0.0150944	-0.118721	0.0133917
1848	0.0148077	0.137424	0.0133673
7089	-0.0151683	0.109919	-0.013329
100124700	0.0433121	-0.0191502	-0.013279
10622	-0.0140632	0.230046	-0.013253
79621	0.0619928	-0.0168209	-0.0132309
1871	0.013826	0.26882	0.0131497
267	0.0140191	0.206649	0.0131285
26986	0.013515	0.442468	0.0131144
112597	0.0147789	0.1158	0.0131062
102724312	-0.0145987	-0.126522	0.0130885
3146	0.0134526	0.395031	0.0130096
9140	-0.0135682	0.309426	-0.0129982
2334	0.0142033	-0.152909	-0.0129961
6949	-0.0134742	0.354161	-0.0129804
105463123	-0.013526	-0.320016	0.0129775
55325	-0.0134122	0.338585	-0.0129012
10112	-0.0133227	0.406698	-0.0129001
9047	0.0600832	0.0164173	0.0128941
108570035	0.0159401	-0.0670692	-0.0128792
7468	0.0133229	0.361934	0.0128499
2308	0.0267473	0.0246698	0.0128333
84950	0.0133336	0.297786	0.0127622
8570	0.0131788	0.393977	0.0127522
79727	0.014621	-0.0966947	-0.0127006
9218	0.0131539	0.34567	0.0126717
5090	-0.0135016	0.200736	-0.0126507
129787	0.0133367	0.233533	0.0126162
8987	0.0130992	0.290033	0.0125331
9555	0.012908	0.413611	0.0125174
171392	0.0218632	-0.0288321	-0.0124343
3958	0.0133524	-0.179649	-0.0124286
2131	-0.0129648	0.294211	-0.0124176
9644	0.0132571	0.194754	0.0124122
83540	0.0128589	0.351889	0.0124056
9092	0.0128228	0.381149	0.0124054
7936	0.0127503	0.410049	0.0123658
3958	0.0133524	0.166076	0.0123588
5597	-0.0127321	0.393832	-0.0123334
23420	-0.0135043	0.141784	-0.0123299
58508	0.0453542	0.0168592	0.0122905
1788	0.0346706	-0.0189261	-0.0122429
4299	0.0129404	0.217815	0.0122147
60673	-0.0125133	0.48105	-0.0121961
84919	0.012735	0.261367	0.0121433
22877	0.0130064	0.1811	0.0121349
4781	0.0165925	0.0451246	0.0121316
84848	-0.013667	0.107411	-0.0121243
5978	0.0131077	0.159043	0.0121097
8570	0.0131788	-0.147054	-0.0120949
7335	0.019726	0.0310108	0.0120567
8019	0.0127863	0.20927	0.01205
8853	0.0126678	0.244368	0.0120435
2077	-0.0124214	0.391003	-0.0120389
3609	0.0123372	0.485289	0.0120313
5818	0.012434	0.328042	0.0119799
10605	0.0122477	0.464447	0.011933
54617	0.0129369	0.151036	0.0119162
54880	-0.0123702	0.317082	-0.0119057
9704	0.0122864	0.326588	0.0118409
64785	0.0122762	0.306069	0.0118028
3934	0.0136098	-0.0860938	-0.011752
79829	0.0122004	0.319163	0.0117512
374	0.0192452	0.0301414	0.0117456
108570035	0.0159401	-0.0443572	-0.0117262
7295	-0.0119992	0.430707	-0.011674
3612	-0.0121761	0.28008	-0.0116688
3572	0.0124244	0.191151	0.0116661
79675	-0.0121629	0.28398	-0.0116634
2926	0.0119874	0.401066	0.0116395
1022	-0.0121318	0.267732	-0.0116059
8202	0.011927	0.407766	0.0115881
8202	0.011927	0.380692	0.0115647
3609	0.0123372	-0.183692	-0.0115608
56992	-0.0120581	0.272853	-0.0115478
92312	0.0122182	0.206931	0.011537
115004	-0.0166511	-0.0373311	0.011515
5908	-0.0120848	0.241571	-0.0115091
2829	0.0119388	-0.302186	-0.011485
3486	0.0123355	0.164413	0.0114746
26147	0.0117674	0.424672	0.0114501
11337	-0.011859	0.330846	-0.0114486
1154	0.0157973	0.0414644	0.0114392
7332	0.0117119	0.43137	0.0114023
2878	0.012613	0.118725	0.0114017
2222	0.0119431	0.245436	0.0113889
7332	0.0117119	0.397935	0.0113771
6047	0.0116471	0.461076	0.0113601
2260	0.0120945	0.186696	0.0113587
4211	0.0230391	-0.0223853	-0.0113537
701	-0.0116875	0.393346	-0.0113502
8202	0.011927	0.23299	0.0113462
57482	-0.012228	0.155684	-0.0113375
1316	0.012645	0.107306	0.011312
51742	0.0132609	0.0768602	0.0113096
387893	0.0117207	0.319161	0.0113055
9020	0.0117527	0.29551	0.0113032
83475	-0.0116074	0.425231	-0.011299
9370	0.0116945	-0.327274	-0.011291
162073	0.0122891	0.136617	0.0112749
10189	0.0115401	0.459201	0.0112572
1577	0.0120071	-0.179385	-0.0112538
10735	0.0121765	0.148218	0.0112521
5970	0.011583	0.371942	0.0112332
255738	-0.012435	0.116122	-0.0112322
9308	0.0137772	0.0604804	0.0112211
10771	-0.0116899	0.273242	-0.0112103
22828	0.0117074	0.260506	0.0112039
9580	0.0120835	0.148846	0.0111762
3646	0.0115369	0.312453	0.0111261
472	0.0186448	-0.0275552	-0.0111204
27289	0.0129943	-0.0770028	-0.0111181
23583	0.011526	0.300821	0.0111007
284119	0.0116024	0.253618	0.0110948
57169	0.0119469	0.154079	0.0110872
56339	0.0114109	0.361064	0.0110613
8626	0.0123891	-0.102357	-0.0110515
3488	0.0135612	0.0596663	0.0110498
57646	0.0115376	0.229315	0.0109849
9718	0.0112792	0.383122	0.0109566
8337	0.0254416	-0.0191479	-0.0109253
7328	0.011278	0.331741	0.0109072
7156	0.0112741	0.289925	0.0108521
54894	-0.016484	0.0316876	-0.0108433
9718	0.0112792	-0.274901	-0.0108347
1456	-0.0112786	0.268186	-0.0108234
9219	0.0110959	0.432999	0.0108187
10002	0.0113487	-0.227752	-0.01081
8887	-0.0112069	0.301027	-0.0108047
6288	0.0115475	-0.167448	-0.0108025
1993	0.0150161	-0.0383703	-0.0107925
147007	-0.0111377	0.345046	-0.0107894
55269	-0.0112115	0.267997	-0.0107613
2297	0.0113865	0.18956	0.0107413
1054	0.0110224	0.404776	0.0107302
1946	0.0816151	0.0123313	0.0107127
3159	0.0109074	0.572069	0.0107033
10320	0.0113095	-0.192376	-0.0106815
1859	0.0123165	0.0789704	0.0106547
30817	-0.0113286	-0.170173	0.0106215
6604	0.0117023	0.112842	0.0106027
57167	0.0122037	-0.0787079	-0.0105655
1029	0.0116156	0.112097	0.010525
80128	0.011568	0.115906	0.0105182
55027	-0.0113066	0.149273	-0.0105105
147912	-0.0108022	0.363895	-0.0104908
5155	-0.0140681	0.0411833	-0.0104861
55870	0.0114688	0.121132	0.0104769
23642	0.010812	0.335843	0.0104748
6594	-0.0110388	0.19407	-0.0104447
3914	0.0109442	0.228084	0.0104431
6239	0.0115175	0.111578	0.0104399
2625	0.0136975	-0.0436901	-0.0104281
9475	-0.01098	0.196367	-0.0103986
2099	0.0111327	-0.156431	-0.0103931
171023	0.0107139	0.333287	0.0103802
9040	-0.0105905	0.511244	-0.0103756
8239	0.0107207	0.316695	0.0103697
10232	0.0161233	0.0289995	0.0103621
79576	0.0122549	0.0668193	0.0103556
79797	0.0106105	0.418478	0.0103481
148523	-0.0124019	0.062281	-0.0103424
1499	0.0104808	0.504035	0.0102673
4040	0.0107002	0.251666	0.0102638
5591	0.0104887	0.446411	0.0102479
115	-0.0107701	0.207897	-0.0102396
51465	0.0106301	0.275057	0.0102346
9704	0.0122864	0.0610545	0.0102281
3187	0.0105199	0.367359	0.010227
4802	0.0105717	0.309143	0.0102221
7014	0.0107586	0.204033	0.0102197
231	0.0635583	-0.0121676	-0.0102125
118426	0.0112598	0.109044	0.0102059
10270	-0.010627	0.252144	-0.0101972
54904	0.0106719	0.220485	0.0101792
2195	0.0105668	0.269039	0.0101675
9869	0.0105163	0.300074	0.0101602
6288	0.0115475	-0.0842128	-0.010155
5420	-0.0104894	0.312676	-0.0101489
144233	-0.0150146	-0.031314	0.0101485
4613	0.0203967	0.0201395	0.0101336
22947	0.0104525	-0.324128	-0.010126
5420	-0.0104894	0.291852	-0.0101255
10806	0.012357	-0.0532189	-0.0100285
4784	0.0112918	0.08857	0.010015
4670	0.0102302	0.462854	0.010009
149420	-0.01039	0.270644	-0.0100059
2531	0.01038	0.252007	0.00996937
6096	0.0108161	-0.125305	-0.00995666
9439	0.0102569	0.284024	0.0098994
7159	0.0102601	0.280376	0.0098979
58490	0.010161	0.345469	0.00987068
9343	0.0100638	0.487524	0.00986026
5309	-0.0105441	-0.147075	0.00983874
324	0.010534	0.146623	0.00982792
375790	-0.0100732	0.399906	-0.0098257
64843	0.0109657	0.0927455	0.00980626
546	0.0100083	0.375585	0.00974853
7818	0.00992522	0.414242	0.00969298
11044	0.0099646	0.343045	0.00968332
5295	-0.0117622	0.0529913	-0.00962565
11051	0.00980294	0.515822	0.00962011
4351	0.00994891	0.270595	0.00959609
65110	0.0100095	0.22245	0.0095785
80896	0.0107958	-0.0842498	-0.00956955
7056	0.0117947	-0.0499325	-0.00954099
22936	0.00994469	0.212741	0.00950058
7023	0.010771	0.0797177	0.00948891
5308	0.0106354	0.0852837	0.00945616
101929897	-0.00978368	-0.264655	0.00943489
57680	0.00979068	0.24439	0.00941356
4214	0.0113927	0.0537144	0.00939916
57721	0.00985839	0.201596	0.00939877
2331	-0.0108897	-0.0684729	0.00939548
27023	0.00984504	-0.198227	-0.00937922
100292680	-0.00996927	-0.157163	0.00937461
5992	-0.00976292	-0.226003	0.00935864
28938	-0.00966067	-0.296189	0.00935552
7128	0.0128326	0.0340798	0.00932232
7071	0.00954588	0.338749	0.00928425
11044	0.0099646	0.134008	0.00927493
5309	-0.0105441	0.0762038	-0.00926248
54502	0.0879608	-0.0103396	-0.00925206
10902	0.00955288	0.28636	0.00924449
347902	0.00979926	0.161953	0.00924017
292	-0.00935983	0.621922	-0.00922105
91754	0.00962131	0.217865	0.00921439
57580	0.0109837	0.0571251	0.00921239
84962	-0.00947339	0.311561	-0.00919384
2872	0.00948662	0.290369	0.00918649
23705	0.0116813	-0.0429515	-0.00918367
9812	0.00940517	0.355956	0.00916306
468	0.00930138	0.599731	0.00915933
50810	-0.0097008	0.160744	-0.00914868
8815	-0.00927266	0.610895	-0.00913402
29081	0.00941908	0.27885	0.00911132
22904	-0.00942336	0.273361	-0.00910934
2959	-0.00937342	0.268961	-0.00905775
11165	0.00936947	0.270224	0.00905549
9883	0.0092672	0.378551	0.00904575
546	0.0100083	0.0903923	0.00901064
1120	-0.00923336	0.342247	-0.0089908
23138	0.00953539	0.155429	0.00898422
8850	0.00999482	0.0884966	0.00898056
27086	0.00938085	-0.197361	-0.0089552
6688	0.00942586	-0.16681	-0.00892172
7045	0.00946713	0.151272	0.00890954
9025	-0.00921693	0.263404	-0.00890532
3204	-0.0104313	0.0604156	-0.00889543
26019	0.00937139	0.169811	0.00888126
10902	0.00955288	0.126136	0.00888033
1120	-0.00923336	0.228725	-0.00887508
8192	0.00912529	0.316438	0.00886951
5565	0.00910494	0.326527	0.00885794
5494	0.00928607	0.189855	0.00885305
2260	0.0120945	-0.0329743	-0.00884886
79705	0.0131266	-0.0270457	-0.00883739
6944	-0.00898059	0.525318	-0.00882964
6944	-0.00898059	0.44048	-0.00880115
328	0.00891705	0.564428	0.00877837
9759	-0.00945094	0.118242	-0.00875145
2120	0.009987	0.0704872	0.00874759
5460	0.00946589	-0.110748	-0.00872053
27333	0.00901851	0.253909	0.00870917
3093	0.00887737	0.427038	0.00869658
[truncated: 1,799 more rows]

[truncated: 4 more sheets: 11_Ablation_test, 12_Ablation_statistics, 13_LOO_individual_predictor, 14_Ablation_SA4_target_coverage]
